# Supplementary material for: Comprehensive Genome-Wide Identification of the RNA-Binding Glycine-Rich Gene Family and Expression Profiling under Abiotic Stress in Brassica oleracea
Source: Plants (Basel). 2023 Oct 27;12(21):3706. doi: 10.3390/plants12213706 (PMC10649936; doi:10.3390/plants12213706)
Supplement: Supplementary file 1 [file plants-12-03706-s001.zip › Table S1.xlsx]

## Sheet: Sheet1
Table S1 Information regarding RBG genes from B. oleracea, R. sativus, and B. nigra
Gene Name	Gene ID	Homologous gene in Arabidopsis	Chromsome	Start	End	Strand	CDS (bp)	Protein (aa)	Domain	Molecular weight (Da)	Molecular weight (kDa)	Isoelectric point	C-terminus glycine content*	Subcellular locations
BnRBGA1	BniB002990	AT1G74230	B7	13404287	13405647	-	864	287	RRM_1	28425.8	28.4258	4.62067	0.371585	mito
BnRBGA2	BniB006822	AT2G21660	B5	22788834	22789622	-	507	168	RRM_1	16305.1	16.3051	5.26398	0.640449	nucl
BnRBGA3	BniB016000	AT1G74230	B2	5588456	5589911	+	840	279	RRM_1	27668	27.668	4.60748	0.377143	mito
BnRBGA4	BniB017011	AT2G21660	B8	8240349	8241122	-	504	167	RRM_1	16115.9	16.1159	5.52496	0.647727	nucl
BnRBGA5	BniB025076	AT4G13850	scaffold_316.1	87796	88509	+	450	149	RRM_1	15163.5	15.1635	6.20404	0.5	cyto
BnRBGA6	BniB040155	AT4G39260	B2	44301850	44302651	+	498	165	RRM_1	16159	16.159	5.59235	0.655172	nucl
BnRBGA7	BniB045806	AT5G61030	B1	19670754	19671884	+	795	264	RRM_1	25954.4	25.9544	4.86151	0.407643	chlo
BnRBGA8	BniB047196	AT1G18630	B6	15578790	15579753	-	381	126	RRM_1	13151.7	13.1517	9.9986	0.452381	chlo
BnRBGA9	BniB048148	AT4G39260	B7	36254707	36255485	-	516	171	RRM_1	16735.5	16.7355	5.57526	0.655914	nucl
BnRBGB1	BniB025342	AT3G26420	B8	36634250	36635112	+	720	239	RRM_1+zf-CCHC	26250	26.25	8.81671	0.236025	nucl
BnRBGB2	BniB027221	AT3G26420	B6	29459534	29460361	+	684	227	RRM_1+zf-CCHC	25247.9	25.2479	8.60052	0.208054	nucl
BnRBGB3	BniB029060	AT5G04280	B3	43974928	43977732	-	915	304	RRM_1+zf-CCHC	33244.7	33.2447	9.14972	0.20354	nucl
BnRBGD1	BniB020162	AT2G33410	B5	30768357	30769682	+	1215	404	RRM_1+RRM_1	40646.2	40.6462	6.08344	0.381818	nucl
BnRBGD2	BniB033957	AT2G33410	B3	33607502	33609034	-	1218	405	RRM_1+RRM_1	41266	41.266	6.08832	0.351351	nucl
BnRBGD3	BniB048182	AT4G14300	B7	35988358	35989260	-	903	300	RRM_1+RRM_7	30265.1	30.2651	6.12396	0.350515	nucl
BoiRBGA1	BolC1t00047H	AT4G39260	C1	201327	202115	-	477	159	RRM_1	15540.4	15.5404	5.55731	0.646341	cyto
BoiRBGA2	BolC2t09206H	AT1G74230	C2	26532335	26533657	+	786	262	RRM_1	26179.5	26.1795	4.69891	0.348101	mito
BoiRBGA3	BolC3t20031H	AT4G39260	C3	59970459	59971220	-	501	167	RRM_1	16177.9	16.1779	5.22174	0.640449	nucl
BoiRBGA4	BolC4t27770H	AT2G33410	C4	59432250	59433558	+	1038	346	RRM_1	34681.9	34.6819	6.96906	0.301471	nucl
BoiRBGA5	BolC5t30392H	AT1G18630	C5	9372705	9373550	+	417	139	RRM_1	14632.4	14.6324	9.44916	0.424242	cyto
BoiRBGA6	BolC6t36913H	AT4G13850	C6	18380277	18380784	-	312	104	RRM_1	10622.2	10.6222	4.62042	0.416667	nucl
BoiRBGA7	BolC6t36914H	AT4G13850	C6	18382879	18383298	-	318	106	RRM_1	10860.9	10.8609	6.16144	0.452381	cyto
BoiRBGA8	BolC6t36915H	AT4G13850	C6	18385496	18385933	-	336	112	RRM_1	11239.2	11.2392	6.16119	0.520833	cyto
BoiRBGA9	BolC6t39871H	AT1G74230	C6	43429786	43431158	+	822	274	RRM_1	27175.6	27.1756	4.66412	0.358824	chlo
BoiRBGA10	BolC7t45001H	AT5G61030	C7	47991132	47992434	+	927	309	RRM_1	29750.2	29.7502	4.80023	0.408867	chlo
BoiRBGA11	BolC8t47607H	AT4G13850	C8	8458839	8459559	-	456	152	RRM_1	15319.6	15.3196	6.23615	0.533333	cyto
BoiRBGA12	BolC8t49506H	AT1G18630	C8	29604594	29605448	+	462	154	RRM_1	15981.9	15.9819	9.90704	0.489362	cyto
BoiRBGA13	BolC8t51691H	AT2G21660	C8	44559365	44560135	+	504	168	RRM_1	16194.9	16.1949	5.84418	0.629213	nucl
BoiRBGA14	BolC9t53718H	AT5G61030	C9	4907408	4908573	+	825	275	RRM_1	26795.2	26.7952	4.84698	0.414634	chlo
BoiRBGB1	BolC2t11382H	AT3G26420	C2	54403120	54404000	+	732	244	RRM_1+zf-CCHC	26667.2	26.6672	8.58209	0.23494	nucl
BoiRBGB2	BolC3t12747H	AT5G04280	C3	912064	914693	+	927	309	RRM_1+zf-CCHC	33537.1	33.5371	9.27179	0.21645	nucl
BoiRBGD1	BolC3t14570H	AT2G33410	C3	11045536	11047204	+	1362	454	RRM_1+RRM_1	46504.7	46.5047	6.16022	0.352679	nucl
BoiRBGD2	BolC4t23136H	AT2G33410	C4	11723159	11724422	-	1173	391	RRM_1+RRM_1	40135.8	40.1358	6.08734	0.341232	nucl
BoiRBGD3	BolC4t26334H	AT5G40490	C4	46878430	46881548	+	1635	545	RRM_1+RRM_1	56533.4	56.5334	8.35895	0.346939	nucl
BolRBGA1	Bol003395	AT2G21660	Scaffold000351	67632	68425	-	516	171	RRM_1	16444.2	16.4442	5.54413	0.663043	nucl
BolRBGA2	Bol006195	AT4G13850	Scaffold000284	296644	297369	+	447	148	RRM_1	15167.6	15.1676	6.23615	0.487805	cyto
BolRBGA3	Bol013201	AT1G18630	C08	20857519	20858373	+	462	153	RRM_1	15981.9	15.9819	9.90704	0.5	cyto
BolRBGA4	Bol016025	AT4G39260	C03	46302423	46303184	-	501	166	RRM_1	16147.9	16.1479	5.22174	0.659091	nucl
BolRBGA5	Bol017048	AT5G61030	C07	37104859	37106099	+	867	288	RRM_1	28161.8	28.1618	4.99042	0.39779	chlo
BolRBGA6	Bol022773	AT4G13850	C07	7008078	7008593	-	414	137	RRM_1	14472.9	14.4729	5.08722	0.366667	cyto
BolRBGA7	Bol026187	AT1G74230	C06	3252796	3254204	-	846	281	RRM_1	27796.2	27.7962	4.67755	0.372881	mito
BolRBGA8	Bol028809	AT4G39260	C01	113920	114708	-	510	169	RRM_1	16304.1	16.3041	5.55731	0.673913	nucl
BolRBGA9	Bol033426	AT4G13850	C08	6851122	6851842	+	456	151	RRM_1	15319.6	15.3196	6.23615	0.545455	cyto
BolRBGA10	Bol036270	AT5G61030	C09	3962841	3964006	-	825	274	RRM_1	26768.1	26.7681	4.84698	0.417178	chlo
BolRBGA11	Bol039382	AT1G74230	C02	17297887	17299239	+	804	267	RRM_1	26871.4	26.8714	4.78363	0.350318	chlo
BolRBGA12	Bol045859	AT2G21660	C08	35629989	35630752	+	498	165	RRM_1	16022.8	16.0228	5.84406	0.639535	nucl
BolRBGB1	Bol015355	AT5G04280	C03	520910	523544	+	927	308	RRM_1+zf-CCHC	33523.1	33.5231	9.27179	0.217391	nucl
BolRBGB2	Bol042810	AT3G26420	C07	32199443	32200252	+	720	239	RRM_1+zf-CCHC	26329.1	26.3291	8.95807	0.223602	nucl
BolRBGD1	Bol015795	AT3G13224	C01	35561850	35563421	-	957	318	RRM_1+RRM_7	32885.2	32.8852	8.72638	0.387879	cyto
BolRBGD2	Bol027269	AT2G33410	C04	20214231	20215494	+	1173	390	RRM_1+RRM_1	40135.8	40.1358	6.08734	0.342857	nucl
BolRBGD3	Bol037011	AT2G33410	C07	40443984	40445486	+	1188	395	RRM_1+RRM_1	40319.1	40.3191	6.08832	0.349057	nucl
BolRBGD4	Bol037931	AT2G33410	C04	35255705	35257013	+	1176	391	RRM_1+RRM_1	39780.5	39.7805	5.76642	0.364078	nucl
BoRBGA1	Bo03121s010	AT4G13850	Scaffold03121	672	1197	-	330	109	RRM_1	11126.8	11.1268	4.64996	0.463415	nucl
BoRBGA2	Bo1g002460	AT4G39260	C1	205351	206116	-	495	164	RRM_1	15984.8	15.9848	5.55743	0.651163	nucl
BoRBGA3	Bo2g075560	AT1G74230	C2	21371745	21372701	-	438	145	RRM_1	15984.7	15.9847	9.06061	0.227273	cyto
BoRBGA4	Bo2g081040	AT1G74230	C2	22753091	22754413	+	726	241	RRM_1	24638	24.638	4.69891	0.306569	mito
BoRBGA5	Bo3g150050	AT4G39260	C3	53628421	53629185	+	504	167	RRM_1	16218.9	16.2189	5.22174	0.651685	nucl
BoRBGA6	Bo4g147050	AT2G21660	C4	40021376	40022163	-	510	169	RRM_1	16372.2	16.3722	5.54413	0.644444	nucl
BoRBGA7	Bo6g118570	AT1G74230	C6	36976530	36977902	+	822	273	RRM_1	27175.6	27.1756	4.66412	0.360947	chlo
BoRBGA8	Bo7g019730	AT4G39260	C7	6829053	6829771	-	528	175	RRM_1	17446.2	17.4462	5.01544	0.572917	nucl
BoRBGA9	Bo8g023090	AT4G13850	C8	5721000	5721720	+	456	151	RRM_1	15319.6	15.3196	6.23615	0.545455	cyto
BoRBGA10	Bo8g101580	AT2G21660	C8	35677474	35678247	+	504	167	RRM_1	16127.9	16.1279	5.50494	0.647727	nucl
BoRBGA11	Bo9g014450	AT5G61030	C9	4356269	4357647	+	891	296	RRM_1	29438.6	29.4386	5.80084	0.392157	chlo
BoRBGB1	Bo00285s240	AT3G26420	Scaffold00285	237554	238434	+	732	243	RRM_1 + zf-CCHC	26667.2	26.6672	8.58209	0.236364	nucl
BoRBGB2	Bo3g002720	AT5G04280	C3	822490	823394	+	813	270	RRM_1+zf-CCHC	29297.3	29.2973	9.47723	0.217391	nucl
BoRBGB3	Bo7g082650	AT3G26420	C7	32640065	32640853	+	699	232	RRM_1+zf-CCHC	25493.2	25.4932	8.98358	0.227273	nucl
BoRBGD1	Bo1g138500	AT3G13224	C1	39406858	39408477	-	1086	361	RRM_1+RRM_1	37640.5	37.6405	8.4162	0.380682	cyto
BoRBGD2	Bo3g027300	AT2G33410	C3	10179337	10181010	+	1359	452	RRM_1+RRM_1	46584.1	46.5841	6.27301	0.349057	cyto
BoRBGD3	Bo3g149150	AT4G14300	C3	53030682	53032183	-	1140	379	RRM_1+RRM_1	39149.9	39.1499	5.78119	0.341837	nucl
BoRBGD4	Bo4g043720	AT2G33410	C4	9696032	9697316	-	1194	397	RRM_1+RRM_1	40641.3	40.6413	5.88763	0.341014	nucl
BoRBGD5	Bo4g181910	AT2G33410	C4	47825227	47826535	+	1176	391	RRM_1+RRM_1	39711.4	39.7114	5.76642	0.364078	nucl
BoRBGD6	Bo5g023940	AT1G17640	C5	8531875	8533450	-	1119	372	RRM_1+RRM_1	40250.5	40.2505	5.66461	0.308824	nucl
RsRBGA1	Rsa10006630	AT4G13850	R08	6252709	6253415	-	453	151	RRM_1	15251.6	15.2516	6.23615	0.522727	cyto
RsRBGA2	Rsa10006631	AT4G13850	R08	6266318	6267042	-	453	151	RRM_1	15219.6	15.2196	6.23651	0.522727	cyto
RsRBGA3	Rsa10026263	AT4G39260	R02	318791	320121	-	384	128	RRM_1	13005.8	13.0058	4.88666	0.6	cyto
RsRBGA4	Rsa10027054	AT4G39260	R08	20198802	20199492	+	474	158	RRM_1	15547.4	15.5474	5.55743	0.625	cyto
RsRBGA5	Rsa10028941	AT2G21660	R01	9868800	9869577	-	510	170	RRM_1	16288	16.288	5.50494	0.637363	nucl
RsRBGA6	Rsa10030592	AT1G74230	R02	37715484	37717540	+	825	275	RRM_1	27251.6	27.2516	4.60748	0.370588	mito
RsRBGA7	Rsa10034264	AT1G74230	R07	18489730	18491762	-	858	286	RRM_1	28293.7	28.2937	4.66412	0.368132	mito
RsRBGA8	Rsa10035579	AT2G21660	R04	32281732	32282521	-	513	171	RRM_1	16389.1	16.3891	5.26398	0.652174	nucl
RsRBGA9	Rsa10038237	AT1G18630	R06	19618910	19619862	-	450	150	RRM_1	15681.5	15.6815	9.88544	0.465116	cyto
RsRBGA10	Rsa10040856	AT1G18630	R08	23584906	23585791	-	462	154	RRM_1	15966.9	15.9669	10.0595	0.510638	cyto
RsRBGB1	Rsa10008361	AT5G04280	R03	673310	676224	+	921	307	RRM_1+zf-CCHC	33459	33.459	9.25421	0.201754	nucl
RsRBGB2	Rsa10027094	AT3G26420	R01	36630386	36632353	+	678	226	RRM_1+zf-CCHC	24591.1	24.5911	8.63104	0.25	nucl
RsRBGD1	Rsa10004899	AT2G33410	R04	37658893	37660703	+	1158	386	RRM_1+RRM_1	39287	39.287	5.98029	0.356436	nucl
RsRBGD2	Rsa10035358	AT5G40490	R04	30444390	30447297	+	1587	529	RRM_1+RRM_1	55204.9	55.2049	6.81732	0.340491	nucl
RsRBGD3	Rsa10038162	AT1G17640	R06	20005461	20007062	+	1122	374	RRM_1+RRM_1	40517.7	40.5177	5.3432	0.292857	cysk
RsRBGD4	Rsa10038607	AT2G33410	R01	5820421	5822185	-	1284	428	RRM_1+RRM_1					cyto
**The region after the RRM domain in 1xRRM proteins while the region after the second RRM domain in 2xRRM proteins are considered as the C-terminus
