# Supplementary material for: Comprehensive Genome-Wide Identification of the RNA-Binding Glycine-Rich Gene Family and Expression Profiling under Abiotic Stress in Brassica oleracea
Source: Plants (Basel). 2023 Oct 27;12(21):3706. doi: 10.3390/plants12213706 (PMC10649936; doi:10.3390/plants12213706)
Supplement: Supplementary file 1 [file plants-12-03706-s001.zip › Table S2.xlsx]

## Sheet: sheet1
Table S2 Plant RBG protein sequences used for phylogenetic tree construction
Organism	Sequence ID	GeneBank(Genome) Accession	Sequence
Arabidopsis thaliana	AtRBGA1	AT1G18630	MHYMGLFSRAGNIFRQPRALQASNAMLQGNLSLTPSKIFVGGLSPSTDVELLKEAFGSFGKIVDAVVVLDRESGLSRGFGFVTYDSIEVANNAMQAMQNKELDGRIIGVHPADSGGGGGGGGFARRGGYGGGRGGYARGGFGRGGFGGGGYGFVR*
	AtRBGA2	AT1G74230	MAFLSKVGRLFSQTSSHVTASSSMLQSIRCMSSSKIFVGGISYSTDEFGLREAFSKYGEVVDAKIIVDRETGRSRGFAFVTFTSTEEASNAMQLDGQDLHGRRIRVNYATERGSGFGGRGFGGPGGGYGASDGGYGAPAGGYGGGAGGYGGNSSYSGNAGGGGGYGGNSSYGGNAGGYGGNPPYSGNAVGGGGGYGSNFGGGGGYGVAGGVGGSENFAQGSSTNAGFDDKFESNQPLGNDTDHQTESGLGGDEQFGGSDNQFGDAENGNTENGPVGFDQTDDGDVAKRA*
	AtRBGA3	AT2G21660	MASGDVEYRCFVGGLAWATDDRALETAFAQYGDVIDSKIINDRETGRSRGFGFVTFKDEKAMKDAIEGMNGQDLDGRSITVNEAQSRGSGGGGGHRGGGGGGYRSGGGGGYSGGGGSYGGGGGRREGGGGYSGGGGGYSSRGGGGGSYGGGRREGGGGYGGGEGGGYGGSGGGGGW*
	AtRBGA4	AT3G23830	MAFCNKLSGILRQGVSQSSNGPVTSMLGSLRYMSSKLFVGGLSWGTDDSSLKQAFTSFGEVTEATVIADRETGRSRGFGFVSFSCEDSANNAIKEMDGKELNGRQIRVNLATERSSAPRSSFGGGGGYGGGGGGGY*
	AtRBGA5	AT4G13850	MAFCNKLGGLLRQNISSNGNVPVTSMLGSLRLMSTKLFIGGLSWGTDDASLRDAFAHFGDVVDAKVIVDRETGRSRGFGFVNFNDEGAATAAISEMDGKELNGRHIRVNPANDRPSAPRAYGGGGGYSGGGGGYGGGGGGYGGGGGGYGGGGDGGGGF*
	AtRBGA6	AT4G39260	MSEVEYRCFVGGLAWATNDEDLQRTFSQFGDVIDSKIINDRESGRSRGFGFVTFKDEKAMRDAIEEMNGKELDGRVITVNEAQSRGSGGGGGGRGGSGGGYRSGGGGGYSGGGGGGYSGGGGGGYERRSGGYGSGGGGGGRGYGGGGRREGGGYGGGDGGSYGGGGGGW*
	AtRBGA7	AT5G61030	MAFLSKFGNILKQTTNKQLNAQVSLSSPSLFQAIRCMSSSKLFIGGMAYSMDEDSLREAFTKYGEVVDTRVILDRETGRSRGFGFVTFTSSEAASSAIQALDGRDLHGRVVKVNYANDRTSGGGFGGGGYGGGGGGYGGSGGYGGGAGGYGGSGGYGGGAGGYGGNSGGGYGGNAAGGYGGSGAGGYGGDATGHGGAGGGYGSSGGFGSSGNTYGEGSSASAGAVGDYNGSSGYGSANTYGSSNGGFAGDSQFGGSPVGNSSQFGGDNTQFTAGGQFGGEDQFGSMEKSETKMEDGPIGGEFEDVAKRA*
	AtRBGB1	AT1G60650	MKDRENDGNLESRIFVGGLSWDVTERQLESTFDRYGKITECQIMVGRDTGRPRGFGFITFTDRRGADDAIKHMHGRELGNKVISVNKAEPKVGGEDVDQLKKGGGYSSRGKGTEDECFKCRRPGHWARDCPSTGDDRERFRVPLAMRSRIGDIDGHRDRYGDRDLEREREREREFDRYMDGRRDRDGGRYSYRDRFDSGDKYEPRDHYPFERYAPPGDRFVSDRYGMPEHHLENEYRGRERSYDRDRYARDTSDRYGDMGPIRDEGRPYRSRPGPYDRPSRPGGRPSSYERW*
	AtRBGB2	AT3G26420	MSEDPEYRCFIGGLAWTTSDRGLRDAFEKYGHLVEAKVVLDKFSGRSRGFGFITFDEKKAMDEAIAAMNGMDLDGRTITVDKAQPHQGGAGRDNDGDRGRDRGYDRDRSRPSGGRGGGDCFKCGKPGHFARECPSESSRDGGGRFSSKDDRYSSKDDRYGAKDDRYGAKEDRYGAKDDRYSSKDDRYSSKDDRYGSRDGGGSRYGPDRSGERAGGRSRDGGSRGAPGGERHSRAPYDRPRAGGFH*
	AtRBGB3	AT5G04280	MAAKEGSRIFVGGLSPEVTDRDLERAFSRFGDILDCQIMLERDTGRSRGFGFITFADRRAMDESIREMHGRDFGDRVISVNRAEPKLGRDDGESHGSRGGRDSGYSIAGKGSFGGGGGGGGRVGEDECFKCGRVGHWARDCPSAGGGRGGPVGGFSSRASAYGGSDGRVDRYADRDRYVDRERYIDDRYDGAARYGARDRFDSREAYIPRDRYASDRYAAPADRFAGGDRYSRGSDRYPPGSYDKARSFERDIAPSAGSDRYGGGRAGGPIRGGGEEGRGFRSRAGAPYERPSRSGGGGAYPSSSTFDRY*
	AtRBGD1	AT1G17640	MDYNSDRGYDDSYHHHVHDEQLPQSDFEVETFDDRRNGGAAVDTGGIQMKHSVDHRHSSSSMSSPGKLFVGGVSWETTAETFANYFGKFGEVVDSVIMTDRITGNPRGFGFVTFADSAVAEKVLEEDHVIDDRKVDLKRTLPRGDKDTDIKAVSKTRKIFVGGLPPLLEEDELKNYFCVYGDIIEHQIMYDHHTGRSRGFGFVTFQTEDSVDRLFSDGKVHELGDKQVEIKRAEPKRTGRDNSFRSYGASGKYDQEDSYSGKANEDYSMYSGYGGYGGYGAYAGNSMVNPAGFYGYGGGYGYGYGYGGQMFNMGYGAGGYSHMGSGYGVAAAAAYGGGKSHGNGNNGSSSGKGNGTNGSGPDRYHPYQK*
	AtRBGD2	AT2G33410	MESDQGKLFIGGISWDTDENLLREYFSNFGEVLQVTVMREKATGRPRGFGFVAFSDPAVIDRVLQDKHHIDNRDVDVKRAMSREEQSPAGRSGTFNASRNFDSGANVRTKKIFVGGLPPALTSDEFRAYFETYGPVSDAVIMIDQTTQRPRGFGFVSFDSEDSVDLVLHKTFHDLNGKQVEVKRALPKDANPGIASGGGRGSGGAGGFPGYGGSGGSGYEGRVDSNRYMQPQNTGSGYPPYGGSGYGTGYGYGSNGVGYGGFGGYGNPAGAPYGNPSVPGAGFGSGPRSSWGAQAPSGYGNVGYGNAAPWGGSGGPGSAVMGQAGASAGYGSQGYGYGGNDSSYGTPSAYGAVGGRSGNMPNNHGGGGYADALDGSGGYGNHQGNNGQAGYGGGYGSGR…
	AtRBGD3	AT3G13224	MGSRSRNDNFQSGDGASPGKIFIGGLHKDTTNTVFNKHFGKYGEITDSVIMRDRHTGQPRGFGFITFADPSVVDKVIEDTHVINGKQVEIKRTIPKGAGGNQSKDIKTKKIFVGGIPSTVTEDELKDFFAKYGNVVEHQVIRDHETNRSRGFGFVIFDSEEVVDELLSKGNMIDMADTQVEIKKAEPKKSLNRSPPSYGSHPRGRSSNDSYASYGGPYGGFDGGYGHPPGPIRSHGGPASRYAGGYGYGRGSVGPEFGGGYNNYGGGSLGGYRNEPPLGYSSRFGPYGSGFGGEGYGRGGEGAYLGYPRGGGEGYGGYGGPGYGGAYESGGPGGSYEGAGGPYGRGYSSSSRYHPYAR*
	AtRBGD4	AT4G14300	MDSDQGKLFVGGISWETDEDKLREHFTNYGEVSQAIVMRDKLTGRPRGFGFVIFSDPSVLDRVLQEKHSIDTREVDVKRAMSREEQQVSGRTGNLNTSRSSGGDAYNKTKKIFVGGLPPTLTDEEFRQYFEVYGPVTDVAIMYDQATNRPRGFGFVSFDSEDAVDSVLHKTFHDLSGKQVEVKRALPKDANPGGGGRSMGGGGSGGYQGYGGNESSYDGRMDSNRFLQHQSVGNGLPSYGSSGYGAGYGNGSNGAGYGAYGGYTGSAGGYGAGATAGYGATNIPGAGYGSSTGVAPRNSWDTPASSGYGNPGYGSGAAHSGYGVPGAAPPTQSPSGYSNQGYGYGGYSGSDSGYGNQAAYGVVGGRPSGGGSNNPGSGGYMGGGYGDGSWRSDPSQGYG…
	AtRBGD5	AT5G40490	MDPYGTETVIEDEIHDPKPSEDIEDDDDKSQPHSGGGVDSAGKIFVGGLARETTSAEFLKHFGKYGEITDSVIMKDRKTGQPRGFGFVTYADSSVVDKVIQDNHIIIGKQVEIKRTIPRGSMSSNDFKTKKIFVGGIPSSVDDDEFKEFFMQFGELKEHQIMRDHSTGRSRGFGFVTYESEDMVDHLLAKGNRIELSGTQVEIKKAEPKKPNSVTTPSKRFGDSRSNFGGGYGDGYGGGHGGGYGGPGGPYKSGGGYGGGRSGGYGGYGGEFGGYGGGGYGGGVGPYRGEPALGYSGRYGGGGGGYNRGGYSMGGGGGYGGGPGDMYGGSYGEPGGGYGGPSGSYGGGYGSSGIGGYGGGMGGAGGGGYRGGGGYDMGGVGGGGAGGYGAGGGGNGGGS…
Brassica nigra	BnRBGA1	BniB002990	MAFLSKVGKIFRQTSTHVTASNSMLQSIRCMSSSKIFVGGISYSTDEFGLREAFSKYGEVVDAKIIVDRETGRSRGFAFVTFTSTEEASNAMQLDGQDLHGRRIRVNYATERGRGFGGPGGGNAGGYGAPSGGYGGGGGYGGSGGYGAPGGGYGGGGGYGAPAGGYGGSSSYGGNAGGGGYGGNSPYGGNAVDGGGSNFGGGYGVAGGVGGSDNFAQGSSSNAGFDDKFSSNEPLGNDTDHQLESAGVEEQFGGSDNQFGDSENGQAEVGGPDGFDQPDDGDVAKRA
	BnRBGA2	BniB006822	MASADVEYRCFVGGLAWATDERSLETAFSQFGELVDSKIINDRETGRSRGFGFVTFKDEQSMKDAIEGMNGQELDGRSITVNEAQSRGSGGGGGRGGGGGYRGGGGGYGGGGGGYGGGRREGGYGAGGGGYSSRGGGGGGYGGGGRREGGGYGGGEGGGYGGSGGGGW
	BnRBGA3	BniB016000	MAFLSKVGRIFRQTSTHVTASSSMLQSIRCMSSSKVFVGGISYSTDEFGLREAFSKYGEVVDAKIIVDRETGRSRGFAFVTFTSTEEASNAMQLDGQDLHGRRIRVNYATERGRGFGAPGGGYGGGGGYGAPGGGYGGSGGYGAPAGGFGGGGAGGYGAPAGGYGGNTGGGGGYGGNSPYGGNAGGDGYGSNVGGGYGVAGGVGGSDNFAQGSSSSAGFDDKFSSNEPLGNDTDHQLESGGDEQFGGSDNQFGDSENGQTEVGPDGFDQTDDGDVAKRA
	BnRBGA4	BniB017011	MASADVEYRCFVGGLAWATDDRALETAFSQYGEVLDSKIINDRETGRSRGFGFVTFKDEKSMKDAIEGMNGQDLDGRSITVNEAQSRGSGGGGGRGGGGGYRSGGGGGYGGGGGGYGGGGGGYGGGRREGGGGYSSRGGGGGGYGGGGRRDGGEGGGYGGGSGGGGW
	BnRBGA5	BniB025076	MAFCKSLGGLLRQGAVSQTGNVPVQSMLGSLRYMSTKIFVGGLSWGTDDQSLREAFSNFGEVIDSKVIVDRDTGRSRGFGFVNFSDDSAANAAISEMDGKELNGRNIRVSVANDRPSPPRAYGGGGGYGGGGAGYGGGGYGGGGDGGGY
	BnRBGA6	BniB040155	MSAEVEYRCFVGGLAWATGDQELERAFSQFGEVIDSKIINDRETGRSRGFGFVTFKDEKSMRDAIEEMNGKELDGRSITVNEAQSRGSGGGGGRGGGGYGGGGGRGYGGGGGGYGDRRSGGYGGGRGGGGYGGGGGYGGGGRREGGGYGGGDGGYGGSGGGGGGW
	BnRBGA7	BniB045806	MAFLSKFGNVLKQTTSKQSSLSSPLLSQAIRCMSSSKLFIGGMEYGMNEDSLREAFSKYGEVVETRVILDRETGRSRGFGFVTFTSAEAASSAIQALDGQDLHGRIVKVNYAHDRTSGGGGYGGGGGGYGSGGGGYGGGGGFGGGGAGGYGGAGGYGGGGYGASGGYGSSSSGYGEGSSAGAVGGYNGSSGYGTYGSNNGGFAGDSQFSGNPVDNSSQFGGENTQFGVGGQFGGEAQFGGMEKAEVDNGPVGGLEDDTDVAKRA
	BnRBGA8	BniB047196	MHYMGLFSKAGNIFRQPRALEAVNAMLQGNLSLTPSKLFVGVVVISDRETGVSKGFGFVTYDSIDAANKAKQQMNDQELDGRIIGVNPADSGGGGGSLARRGGRGGFGRGGFGRGGFGRGGYNFVC
	BnRBGA9	BniB048148	MSAEVEYRCFVGGLAWATQDADLERTFSQFGEVIDYKIINDRDTGRSRGFGFVTFKDEKSMRDAIEEMNGKELDGRTITVNEAQSRGSGGGGGGRGGGYNRGGGGGYGGGGGGYGGGGGGYERRGGGGYGSGGGGGRGGGGYGGGGRREGGGYGGGDGGYGGNSGGGGGGW
	BnRBGB1	BniB025342	MSEEVEYRCFIGGLAWSTSDRGLRDAFEKYGHLLEAKVVLDKFSGRSRGFGFITFDEKKAMDEAIAAMNGMDLDGRTITVDKAQPLQGGSGRDHDGDRSRDRGYDRDRSRPSGGRGSGGGDCFKCGKPGHFARECPDESGRGGGGRYSSRDDRYGAKDDRYSTKDDRYGAKDDRYGAKEDRYGRDGGRDGGRDGGRDRYGPDRTDRSGERSRDGGSRGGPGGERHSRAPYDRPRAGGFH
	BnRBGB2	BniB027221	MSEEVEYRCFIGGLAWATSDRGLRDAFEKYGHLLEAKVVLDKFSGRSRGFGFITFDEKKAMDEAIAAMNGMDLDGRTITVDKAQPQGGSGRDRDGDRGRDRDRGYDRDRSRPSGGGDCFKCGKPGHFARECPDESGRGGGRYSSRDDRYSSKDDRYSSKDDRYSAKDDRYGAKEDRYGRDGGRDRYGPDRSGERSGGRSRDDGSRGGSGGERHGRAPYDRPRDGGFH
	BnRBGB3	BniB029060	MATKEGSRIFVGGLSPEVTERDLERTFGRFGDILDCQIMMERETGRSRGFGFITFADRRAMDESIREMHGRDFGDRVISVNRAEPKMGRDDGESHGSRGGRDGGYSLAGKGSFGGGGRVGDDECFKCGRAGHWARDCPSASGGRGGPVGGFSSRAAYGGSDGRVDRYADRDRYADRERYVDDRYDAPRFGARDRFDSREAYIPRDRYASDRYAAPVDRFAGGDRYSRGSDRYPPASYEKPRSFERDVVPSAGSDRYGGGRAGGPIRGGDEGRGFRSRASGPYERPNRSSGGGGGYPSSGTFDRY
	BnRBGD1	BniB020162	MESDQGKLFIGGISWDTDENLLREYFSNYGEVSQVTVMREKATARPRGFGFVSFSDPAVIDRVLQSKHHIDNRDVDVKRAMSREEQSPGGGGRPGSFNASRSLDSGANVRTKKIFVGGLPPALTSDEFRAYFETYGPVSDAVIMIDQATQRPRGFGFVSFDSEDSVDLVLHKTFHDLNGKQVEVKRALPKDANPGVAGGGGGGRGGGGGFPGYGGSGGSGYEGGRVDSSRYMPPQNAGSGYPPYGGSGYGTGYGYGSNGVGYGGFGGYGNPSGAAPYGNPGVPGAGFGSGPRSSWGGQAPSGYGNVGYGNAAAAAPWGGSGPGSAVMGQGGASAGYGGQGYGYGGNDSSYGTPAGYGAVGGRPNSHGGGYADGSDGSGGYGNHQGNGQAGYGGGYGSGN…
	BnRBGD2	BniB033957	MESDQGKLFIGGISWDTDENLLREYFSNYGEVLQVTVMREKATGRPRGFGFVAFSDPAVIDRVLQEKHHIDNRDVDVKRAMSREEQSPGGRPGSFNASRSFDSGANVRTKKIFVGGLPPALTSDEFRAYFETYGPVSDAVIMIDQATQRPRGFGFVSFDSEDSVDLVLHKTFHDMNGKQVEVKRALPKDANPGVAGGGGRGGGGGFPGYGGSGGSGYEGRVDSSSRYMPPQNTGSGYPPYGASGYGTGYGYGSNGVGYAGFGGYGNPAGAPYGNPGVPGAGFGSGPRSSWGGQAPSGYGNVGYGNAAAPWGGSGPGSAVMGQGGGASAGYGSSQGYGYGGNDASYGAPSGYGAVGGRPGSMPNSHGGGYADASDGSGVYGNQNHQGNGQAGYGGGYGNG…
	BnRBGD3	BniB048182	MSREEQQVSGRSGNFNATRSSGGDAYNKTKKIFVGGLPPTLTDEEFRQYFENYGPVADVVIMHDQTTSRPRGFGFVSFDSEDAVDRVLQKNFHDLSGKQVEVKRALPKDANPGGAGRAMGGGGGGYQGFGGGNESSFDGRMDFNRYMQPQNVGNGLPSYGSSGYGVGGGYGNGSNGAGLGGYGAYGGGAAYGATSMPGAGYGSSVAPRNSWDTPSAPSGYGNPGGYGNGAAQSGYGGAPSAQPQYGYGGYGGNGDSGYGNQAAYGAVGGRPGVGGLNNPGGYMGGYDPSQGGYGLGRQGQ
Brassica. oleracea ssp. botrytis broccoli HDEM	BoiRBGA1	BolC1t00047H	MSEVEYRCFVGGLAWATGDAELERTFSQFGEVIDSKIINDRETGRSRGFGFVTFKDEKSMKDAIDEMNGKELDGRTITVNEAQSRGGGGGGGRGGGGYGGRGGGGYGGGGGGYGDRRGGGGYGSGGGGRYGGGGGRRDGGGYGGGDGGYGGGSGGGGW*
	BoiRBGA2	BolC2t09206H	MAFLSKVGRIFRQTSTHVTASNSMLQSIRCMSSSKIFVGGISYSTDEFGLREAFSKYGEVVDAKIIVDRETGRSRGFAFVTFTSTEEASNAMQLDGQDLHGRRIRVNYATERGSGFGGRGFGGPGGGYGAAGGGYGGGGAGGYGAPAGGYGGGSYGGNAGAYGGNSPYGGNAGGDGYGSNFGGGYGVAGGVGGSDNFAQGSSSSAGFDDKFSSDVPLGNDTDHQLESAGDDNQFGGSENGQSEVGPDGVDQTDDGDFAKRA*
	BoiRBGA3	BolC3t20031H	MSGETEYRCFVGGLAWATADADLERTFSQFGEVIDSKIINDRETGRSRGFGFVTFKDDKSMRDAIEEMNGKELDGRTITVNEAQSRGSGGGGRGGGGGYNRGGGGGGYGGGGGYGGGGGGYGRRDGGGYGSGGGGGYGGGGRRDGGGYGGGDGGYGGNSGGGGGGW*
	BoiRBGA4	BolC4t27770H	MESDQGKLFIGGISWDTDENLLREYFSNYGEVLQVTVMREKATGRPRGFGFVSFSDPAVIDRVLQSKHHIDNRDVDVKRAMSREEQSPGGSRPGGSFNAASRSFDSGANVRTKKIFVGDSVDLVLHKTFHDLNGKQVEVKRALPKDANPGVVGGGGGGGFSGYGGGGYEGRVDSSRYMPPQNAGSGYPPYGGSGYGTTGYGYGSNGVGYGGFGGYGNPSGAPYGNPGVPGAGFGSGPRSSWGGQAPSGYGNLGYGNAPAAPWGGSGGPGSAVMGQGGASAGYGYGANDSSYGAPSGYGAIGGRPNSLGGGYADVSDGSGGYGNHQGNGQGGYGGGYGSGNQALQQ*
	BoiRBGA5	BolC5t30392H	MHYMDLFSKAGNIFRQPRALQAANAMLQGNLSLTPSKLSLISSPTTDVDILKDVFGRFGKIVDVVVISDRETGVSKGFGFVTYDSIDAATKAMQQMNDQELDGRVIGVNPADSGGGGGGLARRGGRGGFGRGGYNFVR*
	BoiRBGA6	BolC6t36913H	FSGLSWGTDDQSLRDAFANFGEVVDAKVIVDRETGRSRGFGFVNFTDETAANTAISEMDGKDLNGRSIRVNVANERPSTPRYGGGGGYGGGSYGAGGGDGGGY*
	BoiRBGA7	BolC6t36914H	MRVYDIVVLVITKVDCFYCCAVKVIVDRETGRSRGFGFVNFTDETAANTAISEMDGKDLNGRSIRVNVANERPSTPRYGVGGGYGGGGGYGGGSYGAGGGDGGGY*
	BoiRBGA8	BolC6t36915H	MRVYDIVVLVITKVDCFYCCAAKVIVDRETGRSRGFGFVNFTDETAANTAISEMDGKDLNGRSIRVNVANERPSTPRYGGGGGYGGGGGYGGGGGYGGGSYGAGGGDGGGY*
	BoiRBGA9	BolC6t39871H	MAFLSKVGKIIRQTSAHVTASNSMLQSIRCMSSSKIFVGGISYSTDEFGLREAFSKYGEVVDAKIIVDRETGRSRGFAFVTFTSTEEASNAMQLDGQDLHGRRIRVNYATERGSGFGGRGFGGPGGYGAPSGGYGGGGGYGGGAGGYGGGGYNAPAGGYGGGPSYGGNAGGGGYGGNSPYGGNAAGGGYGVAGGVGGSDNFAQGSSSNAGFDDKFSSNEALGNDTDHQLESAGVEEQFGGSDNQFGDSDNGQTEVGGPDGFDQTDDGDVAKKA*
	BoiRBGA10	BolC7t45001H	MAFLSKLGNILKQTNAHVSSSSPSLFQTIRCMSSSKLFIGGMEYGMNEDSLREAFSKYGEVVETRVILDRETGRSRGFGFVTFTSTEAASSAIQALDGQDLHGRIVKVNYAHDRTSGGGYGGGGGGGYGGGGYGGGGYGGGGYGGGGGYGGGSGGYGSGASGGGYGSGIGGYGGGYGASGGYGSSGSGYGEGSTASAGAVGGYGEGSAASAGAVGGYNGSNGYGEGSTASAGDVGGYNGSSGYATGNTYGSNNGGFAGENQFGGNPVGNSSQFGVGGEAQFGSSMEKPEMMNGPVGDFEDDTDVAKRA*
	BoiRBGA11	BolC8t47607H	MAFCKNLGGLLRQGAVSQTGNVPVQSMLGSLRYMSTKLFVGGLSWGTDDQSLREAFSNFGEVIDSKVIVDRETGRSRGFGFVNFSDESAANAAISEMDGKELNGRNIRVNVANDRPSAPRAYGGGGGYGGGGGGYGGGGGGYGGGGDGGGY*
	BoiRBGA12	BolC8t49506H	MHYMGLFSKAGNIFRQPRAMQAANAMLQGNLSLTPSKLFVGGLSPTTDVDILKEVFGKFGKIVDVVVVSDRETGVSKGFGFVTYDSIDAANKAMQQMNDQELDGRIIGVNPADSGGGGGGFARRGGYGGGRGGFGRGGFGRGGFGRGGYNFVR*
	BoiRBGA13	BolC8t51691H	MASPDVEYRCFVGGLAWATDDRALETAFSHYGDVLDSKIINDRETGRSRGFGFVTFRDEKSMKDAIEGMNGQDLDGRSITVNEAQSRGSGGGGGRGGGGGGYRSGGGGGYGGGGGGYGGGGGRREGGYSGGGGGGYSSRGGGGGGGYGGRRDGGEGGGYGGSGGGGW*
	BoiRBGA14	BolC9t53718H	MAFLSKFGNVLKQTTSKQLNANGSLSSPSLFQAIRCMSSSKLFIGGMEYGMNEDSLREAFSKYGEVVETRVILDRETGRSRGFGFVTFTSAEAASSAIQALDGQDLHGRIVKVNYAHDRTSGGGGYGGGGYGGGGYGGGGGYGGGSGGYGGGGAGGYGGGGYGTSGGYGSSGYGESSTASAGAVGGYNGSGGYGEGSTANAGAVGGYGSGNTYGSNNGGFAGENQVGGDNSQFSGENTQFGVGGGQSGGQAQFGGMENGAVGDFEDDTDVAKRA*
	BoiRBGB1	BolC2t11382H	MSEEVEYRCFIGGLAWATSDRGLRDAFEKYGHLTEAKVVLDKFSGRSRGFGFITFDDKKAMDEAIAAMNGMDLDGRTITVDKAQPQGGSGRDHDGDRSRDRDRDRGYDRDRSRPSGGGRGGSGGGDCFKCGKPGHFARECPDESGRGGGGGGGRYSSRDDRYSSKDDRYGGKDDRYSSKDDRYSAKDDRYGAKEDRYGRDRYGPDRSGERSGGRSRDDGSRGGSGGERHGRAPYDRPRDGGFH*
	BoiRBGB2	BolC3t12747H	MATKEGSRIFVGGLSPEVTERDLQRTFGRFGEILDCQIMMERDTGRSRGFGFITFADRRAMDESIREMHGRDFGDRVISVNRAEPKMGGRDDGESHGSRGGGRDGGYSLAGKGSFGGGGRVGEDECFKCGRVGHWARDCPSATGGRGGPVGGFSSRAAYGGSDGRVDRYADRERYVDRERYIDDRYDGGAPRFGARDRFDSREAYIPRDRYASDRYAAPVDRFAGGDRYSRGSDRYPPASYEKPRSFERDLVPSAGSDRYGGGRAGGPIRGGDEGRGFRSRASGPYERPSRSSGGGGGYPSSGTLDRY*
	BoiRBGD1	BolC3t14570H	FFFSFLSISQTQTLIFSRHSNFHSSSPLSSPGEGFVGVESRVPYNGEMESDQGKLFIGGISWDTDENLLKEYFANYGEVLQVTVMREKATGRPRGFGFVAFSDPAVIDRVLQEKHHIDNRDVDVKRAMSREEQSPGGRPGGFNASRSFDSGANVRTKKIFVGGLPPALTSDEFRAYFETYGPVSDAVIMIDQATQRPRGFGFVSFDSEDSVDLVLHKTFHDMNGKQVEVKRALPKDANPGIAGGGGGRGGSGGFPGYGGSGYEGGRVDSSNRYMQPQNAGSGYPPYGASGYGTGYGYGSNGVGYGGFGGYGNPAGAPYGNPAGVPGAGFGSGPRSSWGGQAPSGYGNVGYGNAAAPWVGGSGPGSAVMGQGGGASAGYGSSQGYGYGGNDSSHGAPSGY…
	BoiRBGD2	BolC4t23136H	MESDQGKLFIGGISWETDENILREYFSNFGEVLQVTVMRDKATGRPRGFGFVAFSDPAVIDRVLQDKHHIDNRDVDVKRAMSRDEQSPAGRQGGFNGNRSFDSGANVRTKKIFVGGLPPALTSDEFRAYFETYGPVSDAVIMIDQATQRPRGFGFVSFDSEDSVDLVLHKTYHDLSGKQVEVKRALPKDANPGMAGGGGRSGGGFPGYEGRVDSNRYMPPQNAGSGYPPYGGASGYGTGYGYGSNGAGYGGFGGGRYGNPSGAPYGNPGGPGAGFGSGPRPSWEGQAPSGYGNNVGYGNAAAPPWGGSGPGSVGIGQGGAAAGYGSQGYGYGGNDSSYGTQSGYGAVGGRPNSHGGGYADVSDGSGGYGNHQVNGQAGYGGGYGRQAQQQ*
	BoiRBGD3	BolC4t26334H	MDPYATETVVDEENHEVKPSEDVEDDDDKTQPQSGGGIDSAGKIFVGGLARETTSAEFVKHFEKYGEITDSVIMKDRKTGQPRGFGFVTYADSSVVDKLIQDNHIINGKQVEIKRTIPRGSMSSSNEIKTKKIFVGGIPSTVDDDEFKEFFMQFGELKEHQIMRDHATGRSRGFGFVTYESEDMVDLLLAKGNRIELSGTQVEIKKAEPKKPNSVTTPSRRFGDSRSNFGGGYGDGYGGGPGGGYGGPDGPYKSGGGYAGGRSGGYGGYGGEFGGYGGGGYGGGVGPYRGGEPPLGYSGRYGGGGGGGYNRGGYGMGGGGGGGYGGGPGDMYGGPYGEPAGGYGGPSGSYGGGYGSGGYGGGGYRGSSGGYDMGGTGVGGGGGYPGGGGGGASGGGSFY…
Brassica. oleracea ssp. capitata line 02–12	BolRBGA1	Bol003395	MAAPDVEYRCFVGGLAWATDERSLETAFSKFGELVDSKIINDRETGRSRGFGFVTFKDEQSMKDAIEGMNGQDLDGRSITVNEAQSRGSGGGGGGRGGGGGYRGGGGGGGYGGGGGGYGGGRREGGYSGGGGGYSSRGGGGGGYGGGGRREGGGYGGGDGGYGGGGGGGGW
	BolRBGA2	Bol006195	MAFCKSLGGLLRQGVVSQTGNVPVTSMLGSLRYMSTKLFVGGLSWGTDDQSLREAFANFGEVVDAKVIVDRETGRSRGFGFVNFTDETAANTAISEMDGKDLNGRSIRVNVANERPSTPRYGGGGGYGGGGGYGGGSYGAGGGDGGGY
	BolRBGA3	Bol013201	MHYMGLFSKAGNIFRQPRAMQAANAMLQGNLSLTPSKLFVGGLSPTTDVDILKEVFGKFGKIVDVVVVSDRETGVSKGFGFVTYDSIDAANKAMQQMNDQELDGRIIGVNPADSGGGGGGFARRGGYGGGRGGFGRGGFGRGGFGRGGYNFVR
	BolRBGA4	Bol016025	MSGETEYRCFVGGLAWATADADLERTFSQFGEVIDSKIINDRETGRSRGFGFVTFKDDKSMRDAIEEMNGKELDGRTITVNEAQSRGGGGGGRGGGGGYNRGGGGGGYGGGGGYGGGGGGYGRRDGGGYGSGGGGGYGGGGRRDGGGYGGGDGGYGGNSGGGGGGW
	BolRBGA5	Bol017048	MAFLSKLGNILKQTNAKGSLSTSPSLFQAIRCMSSSKLFIGGMEYGMNEDSLREAFSKYGEVVETRVILDRETGRSRGFGFVTFTSTEAASSAIQALDGQDLHGRIVKVNYAHDRTSGGGYGGGGGGGYGGGGGYGGGAGGYGGGAGGYGSGTGGYGGGYGASGGYGGGYGASGGYASRGGGYGEGSAANAGAVGGYNGSNGYGEGSTASAGDVGGYNGSSGYATGNTYGSNNGGFAGENQFGGNPVGNSSQFGVGGEAQFGSSMEKPEMMNGPVGDFEDDTDVAKRA
	BolRBGA6	Bol022773	MAFCKYLGGLLRQGAVSQTGNVPVQSMLGSLLYMSTKLFVGGLSWGTDDQSLREAFSNFGEVIDSKVIVDRETGRSRGFGFVNFPDESAANAAFSEMDEKELNGRNIRVNVANDRPSAPRAYGGGGYGGGGGDGGVY
	BolRBGA7	Bol026187	MAFLSKVGKIIRQTSAHVTASNSMLQSIRCMSSSKIFVGGISYSTDEFGLREAFSKYGEVVDAKIIVDRETGRSRGFAFVTFTSTEEASNAMQLDGQDLHGRRIRVNYATERGSGFGGRGFGGPGGYGAPSGGYGGGGGYGGGAGGYGGGGYNAPAGGYGGGPSYGGNAGGGGGYGGNSPYGGNAAGGGGSNFGGGYGVAGGVGGSDNFAQGSSSNAGFDDKFSSSEALGNDTDHQLESAGVEEQFGGSDNQFGDSENGQTEVGGPDGFDQTDDGDVAKKA
	BolRBGA8	Bol028809	MSEVEYRCFVGGLAWATGDAELERTFSQFGEVIDSKIINDRETGRSRGFGFVTFKDEKSMKDAIDEMNGKELDGRTITVNEAQSRGGGGGGGRGGGGYGGRGGGGYGGGGGGYGDRRGGGGYGSGGGGRGGGGYGSGGGGYGGGGGRRDGGGYGGGDGGYGGGSGGGGW
	BolRBGA9	Bol033426	MAFCKNLGGLLRQGAVSQTGNVPVQSMLGSLRYMSTKLFVGGLSWGTDDQSLREAFSNFGEVIDSKVIVDRETGRSRGFGFVNFSDESAANAAISEMDGKELNGRNIRVNVANDRPSAPRAYGGGGGYGGGGGGYGGGGGGYGGGGDGGGY
	BolRBGA10	Bol036270	MAFLSKFGNVLKQTTSKQLSANGSLSSPSLFQAIRCMSSSKLFIGGMEYGMNEDSLREAFSKYGEVVETRVILDRETGRSRGFGFVTFTSAEAASSAIQALDGQDLHGRIVKVNYAHDRTSGGGGYGGGGYGGGGYGGGGGYGGGSGGYGGGGAGGYGGGGYGTSGGYGSSGYGESSTASAGAVGGYNGSGGYGEGSTANAGAVGGYGSGNTYGSNNGGFAGENQVGGDNSQFSGENTQFGVGGGQSGGQAQFGGMENGAVGDFEDDTDVAKRA
	BolRBGA11	Bol039382	MQIRPNMAFLSKVGRIFRQTSTHVTASNSMLQSIRCMSSSKIFVGGISYSTDEFGLREAFSKYGEVVDAKIIVDRETGRSRGFAFVTFTSTEEASNAMQLDGQDLHGRRIRVNYATERGSGFGGRGFGGPGGGYGAAGGGYGGGGAGGYGAPAGGYGGGSYGGNAGAYGGNSPYGGNAGGDGYGSNFGGGYGVAGGVGGSDNFAQGSSSSAGFDDKFSSDVPLGNDTDHQLESAGDDNQFGGSENGQSEVGPDGVDQTDDGDVAKRA
	BolRBGA12	Bol045859	MASPDVEYRCFVGGLAWATDDRALETAFSHYGDVLDSKIINDRETGRSRGFGFVTFKDEKSMKDAIEGMNGQDLDGRSITVNEAQSRGGGGGGGRGGGGYRSGGGGGYGGGGGGYGGGGGRREGGYSGGGGGGYSSRGGGGGGGYGGRRDGGEGGGYGGSGGGGW
	BolRBGB1	Bol015355	MATKEGSRIFVGGLSPEVTERDLQRTFGRFGDILDCQIMMERDTGRSRGFGFITFADRRAMDESIREMHGRDFGDRVISVNRAEPKMGGRDDGESHGSRGGGRDGGYSLAGKGSFGGGGRVGEDECFKCGRVGHWARDCPSATGGRGGPVGGFSSRAAYGGSDGRVDRYADRERYVDRERYIDDRYDGGAPRFGARDRFDSREAYIPRDRYASDRYAAPVDRFAGGDRYSRGSDRYPPASYEKPRSFERDLVPSAGSDRYGGGRAGGPIRGGDEGRGFRSRASGPYERPSRSSGGGGGYPSSGTLDRY
	BolRBGB2	Bol042810	MSEEVEYRCFIGGLAWSTSDRGLRDAFEKYGHLLEAKVVLDKFSGRSRGFGFITFDEKKAMDEAIAAMNGMDLDGRTITVDKAQPLQGGSGRDHEGDRSRDRGYDRDRSRPSGGRGSGGGDCFKCGKPGHFARECPDESGRGGGGRYSSRDDRYSGKDDRYGAKDDRYSSKDDRYSAKDDRYGAKEDRYGRDGGRDRYGPDRNGDRSGGRSRDGGSRGGPGGERHSRAPYDRPRAGGFH
	BolRBGD1	Bol015795	MGSRSRNENFQSGDGASPGKIFIGGLHKDTTNTEFNKHFGKYGEITDSVEIKRTIPKGAAGGGNQSKDFKTKKIFVGGIPSSVTEDELKDFFAKYGTIVEHQIIRDHETNRSRGFGFVIFDSEEVVDELLSKGNMVDMADTQVEIKKAEPKKSSNRSPPSYGSHPRGRSSFNDSYGGPYGGFDGGYGPPPGPIRSHGGPPSRFAAGYGYGRGAVGPEFGGGYGGYGGGSLGYRSEPPLGYSSRFGPYGSGFGGEGYGGGGGGGYGRGGGEGYGGYGGGPGYGGGFESGGPGGSYEGAGGPGPYGRGYSSSSRYHPYAR
	BolRBGD2	Bol027269	MESDQGKLFIGGISWETDENILREYFSNFGEVLQVTVMRDKATGRPRGFGFVAFSDPAVIDRVLQDKHHIDNRDVDVKRAMSRDEQSPAGRQGGFNGNRSFDSGANVRTKKIFVGGLPPALTSDEFRAYFETYGPVSDAVIMIDQATQRPRGFGFVSFDSEDSVDLVLHKTYHDLSGKQVEVKRALPKDANPGMAGGGGRSGGGFPGYEGRVDSNRYMPPQNAGSGYPPYGGASGYGTGYGYGSNGAGYGGFGGGRYGNPSGAPYGNPGGPGAGFGSGPRPSWEGQAPSGYGNNVGYGNAAAPPWGGSGPGSVGIGQGGAAAGYGSQGYGYGGNDSSYGTQSGYGAVGGRPNSHGGGYADVSDGSGGYGNHQVNGQAGYGGGYGRQAQQQ
	BolRBGD3	Bol037011	MESDQGKLFIGGISWDTDENLLKEYFANYGEVLQVTVMREKATGRPRGFGFVAFSDPAVIDRVLQEKHHIDNRDVDVKRAMSREEQSPGGRPGGFNASRSFDSGANVRTKKIFVGGLPPALTSDEFRAYFETYGPVSDAVIMIDQATQRPRGFGFVSFDSEDSVDLVLHKTFHDMNGKQVEVKRALPKDANPGIAGGGGGRGGSGGFPGYGGSGYEGGRVDSSSRYMPPQNAGSGYPPYGASGYGTGYGYGSNGVGYSGFGGYGNPAGAPYGNPAGFGSGPRSSWGGQAPSGYGNVGYGNAAAPWVGGSGPGSAVMGQGGGASAGYGYGGNDSSYGAPSGYGAVGGRPGSMPNSHSGGYADGSDGSGGYGNLNHQGNGQAGYGGGYGNGRQAQQQ
	BolRBGD4	Bol037931	MESDQGKLFIGGISWDTDENLLREYFSNYGEVLQVTVMREKATGRPRGFGFVSFSDPAVIDRVLQSKHHIDNRDVDVKRAMSREEQSPGGSRPGGSFNAASRSFDSGANVRTKKIFVGGLPPALTSDEFRAYFETYGPVSDAVIMIDQTTQRPRGFGFVSFDSEDSVDLVLHKTFHDLNGKQVEVKRALPKDANPGVVGGGGGGGFSGYGGGGYEGRVDSSRYMPPQNAGSGYPPYGGSGYGTTGYGYGSNGVGYGGFGGYGNPSGAPYGNPGVPGAGFGSGPRSSWGGQAPSGYGNLGYGNAPAAPWGGSGGPGSAVMGQGGASAGYGYGANDSSYGAPSGYGAIGGRPNSLGGGYADVSDGSGGYGNHQGNGQGGYGGGYGSGNQALQQ
Brassica. oleracea kale-like type TO1000DH	BoRBGA1	Bo03121s010	FSGLSWGTDDQSLREAFANFGEVVDAKVIVDRETGRSRGFGFVNFTDETAANTAISEMDGKDLNGRSIRVNVANERPSTPRYGVGGGYGGGGGYGGGSYGAGGGDGGGY
	BoRBGA2	Bo1g002460	MSAEVEYRCFVGGLAWATGDAELERTFSQFGEVIDSKIINDRETGRSRGFGFVTFKDEKSMRDAIDEMNGKELDGRTITVNEAQSRGSGGGGGRGRGGGGYGGGGGGYGDRRGGGGYGSGGGGRGGGGYGSGGGGYGGGGGRRDGGGYGGGDGGYGGGSGGGGW
	BoRBGA3	Bo2g075560	MAFLSKVGRIFRQTSNYVTVSNSILQSISSSKIFVGGISYSTDEFGLREAFSKYGQVVDAKIIVDRETGRSRGFAFVTFTSNQEATNAMQLDRQHLHGRRIRVNFATERGSGFGGRGFGGPSGGAVFYDDPLPCGYSEEFSVWCH
	BoRBGA4	Bo2g081040	MAFLSKVGRIFRQTSTHVTASNSMLQSIRCMSSSKIFVGGISYSTDEFGLREAFSKYGEVVDAKIIVDRETGRSRGFAFVTFTSTEEASNAMQLDGQDLHGRRIRVNYATERGSGFGGRGFGGPGGGYGAAGGSYGGNAGAYGGNSPYGGNAGGDGYGSNFGGGYGVAGGVGGSDNFAQGSSSSAGFDDKFSSDVPLGNDTDHQLESAGDDNQFGGSENGQSEVGPDGVDQTDDGDFAKRA
	BoRBGA5	Bo3g150050	MSGETEYRCFVGGLAWATADADLERTFSQFGEVIDSKIINDRETGRSRGFGFVTFKDDKSMRDAIEEMNGKELDGRTITVNEAQSRGGGGGGRGGGGGGYNRGGGGGGYGGGGGYGGAGGGYGRRDGGGYGSGGGGGYGGGGRRDGGGYGGGDGGYGGNSGGGGGGW
	BoRBGA6	Bo4g147050	MAAPDVEYRCFVGGLAWATDERSLETAFSKFGELVDSKIINDRETGRSRGFGFVTFKDEQSMKDAIEGMNGQDLDGRSITVNEAQSRGSGGGGGGRVGGGGYRGGGGGYGGGGGGYGGGRREGGYSGGGGGYSSRGGGGGGYGGGGRREGGGYGGGDGGYGGGGGGGGW
	BoRBGA7	Bo6g118570	MAFLSKVGKIIRQTSAHVTASNSMLQSIRCMSSSKIFVGGISYSTDEFGLREAFSKYGEVVDAKIIVDRETGRSRGFAFVTFTSTEEASNAMQLDGQDLHGRRIRVNYATERGSGFGGRGFGGPGGYGAPSGGYGGGGGYGGGAGGYGGGGYNAPAGGYGGGPSYGGNAGGGGYGGNSPYGGNAAGGGYGVAGGVGGSDNFAQGSSSNAGFDDKFSSNEALGNDTDHQLESAGVEEQFGGSDNQFGDSDNGQTEVGGPDGFDQTDDGDVAKKA
	BoRBGA8	Bo7g019730	MDSAESEYRCFVGGLAWATDEQSLGRTFSEFGEVLDSKIIIDRETGRSKGFGFVTFKDEESMRAAIERMNGQELDGRNITVNEAQAQSSRGGNGGGYNRGGGGYGGGGYGGGGGYGSGGGGYGGRRDQGGYGGGGGGYGGGGYGGGRREGGYGGGGGGGGDGGYGGRSDSGNWRE
	BoRBGA9	Bo8g023090	MAFCKNLGGLLRQGAVSQTGNVPVQSMLGSLRYMSTKLFVGGLSWGTDDQSLREAFSNFGEVIDSKVIVDRETGRSRGFGFVNFSDESAANAAISEMDGKELNGRNIRVNVANDRPSAPRAYGGGGGYGGGGGGYGGGGGGYGGGGDGGGY
	BoRBGA10	Bo8g101580	MASPDVEYRCFVGGLAWATDDRALETAFSQYGDVLDSKIINDRETGRSRGFGFVTFKDEKSMKDAIEGMNGQDLDGRSITVNEAQSRGGGGGGGRGGGGGGYRSGGGGGYGGGGGGYGGGGGRREGGYSGGGGGGYSSRGGGGGGGYGGRRDGGEGGGYGGSGGGGW
	BoRBGA11	Bo9g014450	GRVLAEAKNQRGLRGTCSLILLAVLKVRCLKAMAFLSKFGNVLKQTTSKQLSANGSLSSPSLFQAIRCMSSSKLFIGGMEYGMNEDSLREAFSKYGEVVETRVILDRETGRSRGFGFVTFTSTEAASSAIQALDGQDLHGRIVKVNYAHDRTSGGGGYGGGGYGGGGSGGYGGGGAGGYGGGGYGTSGGYGSSGYGESSTASAGAVGGYNGSGGYGEGSTANAGAVGGYGSGNTYGSSNGGFAGENQVGGDNSQFSGENTQFGVGGGQCGGEAQFGGMENGAVGDFEDDTDVAKRA
	BoRBGB1	Bo00285s240	MSEEVEYRCFIGGLAWATSDRGLRDAFEKYGHLTEAKVVLDKFSGRSRGFGFITFDDKKAMDEAIAAMNGMDLDGRTITVDKAQPQGGSGRDHDGDRSRDRDRDRGYDRDRSRPSGGGRGGSGGGDCFKCGKPGHFARECPDESGRGGGGGGGRYSSRDDRYSSKDDRYGGKDDRYSSKDDRYSAKDDRYGAKEDRYGRDRYGPDRSGERSGGRSRDDGSRGGSGGERHGRAPYDRPRDGGFH
	BoRBGB2	Bo3g002720	MMERDTGRSRGFGFITFADRRAMDESIREMHGRDFGDRVISVNRAEPKMGGRDDGESHGSRGGGRDGGYSLAGKGSFGGGGRVGEDECFKCGRVGHWARDCPSATGGRGGPVGGFSSRAAYGGSDGRVDRYADRERYVDRERYIDDRYDGGAPRFGARDRFDSREAYIPRDRYASDRYAAPVDRFAGGDRYSRGSDRYPPASYEKPRSFERDLVPSAGSDRYGGGRAGGPIRGGDEGRGFRSRASGPYERPSRSSGGGGGYPSSGTLDRY
	BoRBGB3	Bo7g082650	MSEEVEYRCFIGGLAWSTSDRGLRDAFEKYGHLLEAKVVLDKFSGRSRGFGFITFDEKKAMDEAIAAMNGMDLDGRTITVDKAQPLQGGSGRDHDGDRSRDRGYDRDRSRPSGGRGSGGGDCFKCGKPGHFARECPDESGRGGGGRYSSRDDRYGAKDDRYSSKDDRYSAKDDRYGAKEDRYGRDGGRDRYGPDRNGDRSGGRSRDGGSRGGPGGERHSRAPYDRPRAGGFH
	BoRBGD1	Bo1g138500	MGSRSRNENFQSGDGASPGKIFIGGLHKDTTNTEFNKHFGKYGEITDSVIMRDRHTGLPRGFGFITFADPSVVDQVIEDTHTFNGKQVEIKRTIPKGAGAGGNQPKDFKTKKIFVGGIPSSVTEDELKDFFAKYGTIVEHQIIRDHETNRSRGFGFVIFDSEEVVDELLSKGNMVDMADTQVEIKKAEPKKSSNRSPPSYGSHPRGRSSFNDSYGGPYGGPYGGFDGGYGPPPGPIRSHGGPPSRFAAGYGYGRGGVGPEFGGGYGGYGGGSLGYRSEPPLGYSSRFGPYGSGFGGEGYGGGGGGGYGRGGGEGYGGYGGGPGYGGGFESGGPGGSYEGAGGPGPYGRGYSSSSRYHPYAR
	BoRBGD2	Bo3g027300	LATLPLSKSVFFFSFLSISQTQTLIFSRHSNFHSSFPLSSPGEGFVGVESRVPYNGEMESDQGKLFIGGISWDTDENLLKEYFANYGEVLQVTVMREKATGRPRGFGFVAFSDPAVIDRVLQEKHHIDNRDVDVKRAMSREEQSPGGRPGGFNASRSFDSGANVRTKKIFVGGLPPALTSDEFRAYFETYGPVSDAVIMIDQATQRPRGFGFVSFDSEDSVDLVLHKTFHDMNGKQVEVKRALPKDANPGIAGGGGGRGGSGGFPGYGGSGYEGGRVDSSSRYMPPQNAGSGYPPYGASGYGTGYGYGSNGVGYSGFGGYGNPAGAPYGNPAGFGSGPRSSWGGQAPSGYGNVGYGNAAAPWVGGSGPGSAVMGQGGGASAGYGYGGNDSSYGAPSGYG…
	BoRBGD3	Bo3g149150	MDSDQGKLFVGGISWETDEDKLREHFSSYGDVSQAIVMRDKLTGRPRGFGFVIFSDPSLLDRVLQDKHHIDSREVDVKRAMSREEQQVSGRSGNLNATRGSGGDAYNKTKKIFVGGLPPTLTDEEFRQYFEQYGPVADVVIMHDQTTSRPRGFGFVSFDSEDAVDRVLQKSFHDLNGKQVEVKRALPKDANPGGAGRAMGGGYQGFGGSEGGFDGRVDFNRYMQPQNVGNGLPSYGGSSGYGAGGGYGNGSNGAGFGGYGGYGAGAGAAYGATGMPGGGYGSSVAPRNAWDTPSAPSGYGNPGGYGNGAAQSGYGAPPAQTQYGYGGYSGSGDAGYGNQAAYGAVGGRPSVGGLNNPGGGYMGGYDPSQGGYGLGRQGQ
	BoRBGD4	Bo4g043720	MESDQGKLFIGGISWETDENILREYFSNFGEVLQVTVMRDKATGRPRGFGFVAFSDPAVIDRVLQDKHHIDNRDVDVKRAMSRDEQSPAGRQGGFNGSRSFDSGANVRTKKIFVGGLPPALTSDEFRAYFETYGPVSDAVIMIDQATQRPRGFGFVSFDSEDSVDLVLHKTYHDLSGKQVEVKRALPKDANPGMAGGGGRSGGGFPGYGGSGGSGYESRVDSNRYMPPQNAGSGYPPYGAASGYGTGYGYGSNGAGYGGFGGGYGNPSGAPYGNPGGPGAGFGSGPRPSWEGQAPSGYGNNVGYGNAAAAPWGGSGPGSAVMGQGGASAGYGSQGYGYGGNDSSYGTQSGYGAVGGRPNSHGGGYADVSDGSGGYGNHQVNGQAGYGGGYGRQAQQQ
	BoRBGD5	Bo4g181910	MESDQGKLFIGGISWDTDENLLREYFSNYGEVLQVTVMREKATGRPRGFGFVSFSDPAVVDRVLQSKHHIDNRDVDVKRAMSREEQSPGGSRPGGSFNAASRSFDSGASVRTKKIFVGGLPPALTSDEFRAYFETYGPVSDAVIMIDQTTQRPRGFGFVSFDSEDSVDLVLHKTFHDLNGKQVEVKRALPKDANPGVVGGGGGGGFSGYGGGGYEGRVDSSRYMPPQNAGSGYPPYGGSGYGTTGYGYGSNGVGYGGFGGYGNPSGAPYGNPGVPGAGFGSGPRSSWGGQAPSGYGNVGYGNAPAAPWGGSGGPGSAVMGQGGASAGYGYGANDSSYGAPSGYGAVGGRPNSLGGGYADVSDGSGGYGNHQGNGQGGYGGGYGSGNQALQQ
	BoRBGD6	Bo5g023940	MDYNSGRGYGDDSYHRHLQEEQLPPSDYVVETVDDRSNGGAAAVDTGGMQMKPSSVHRHSSSSMCSPGKLFVGGVSWETTEENFGKYFEKFGEVVDSVIMRDRMTGKPRGFGFVTFADSAVAEKVLEEEEHVIDDRKVDLKRTVPRGDRDTDTKAVSKTRKIFVGGLPPFLEEDELKKYFCVYGDIIEHQIVYDHHTGRSRGFGFVTFLAEDSVDRLFSDGKVHELGDKQVDIKRAEPKRAGRDNSFRSYGASGKYDQEDCYGGNANEDYNMYGGYGGYGAYAGNSMVNAAAGFYGYGGGYGYGYGYGYGGQMFNPGYGAGGYSHMGGGYGVAAAAAYGGGKAHGDGNSGSSSGRGNGSNGIGPGRYHPYQK
Raphanus sativus	RsRBGA1	Rsa10006630	MAFCKSLGGLLRQGSVSQTGNVPVQSMIGSLRYMSTKLFVGGLSWGTDDQSLREAFSNFGEVIDSKVIVDRETGRSRGFGFVNFSDESAANAAISEMDGKELNGRNIRVNVANDRPSAPRAYGGGGGYGGGGGYGGGGGGYGGGGDGGGY*
	RsRBGA2	Rsa10006631	MAFCKSLGGLLRQGAVSQTGNVPVQSMLGSLRFMSTKLFVGGLSWGTDDQSLREAFSNFGEVIDSKVIVDRETGRSRGFGFVNFSDESAANAAISEMDGKELNGRNIRVNVANDRPSAPRAYGGGGGGYGGGGGYGGGGGGYGGGGDGGY*
	RsRBGA3	Rsa10026263	MSAEVEYRCFVGGLAWATGDQELERTFSQFGEVIDSKIINDRETGRSRGFGFVTFKDEKSMRDAIEEMNGKELDGRTITVNEAQSRGSGGGGGRGYGGGGGGYGGGGRRDGGGDGGYGGSGGGGGGW*
	RsRBGA4	Rsa10027054	MSAEVEYRCFVGGLAWATADADLERTFSQFGEVIDSKIINDRETGRSRGFGFVTFKDEKSMRDAIEEMNGKELDGRTITVNEAQSRGSGGGGGGRGGGGGYNRGGGGGYGRRDGGGGGYGGGRGGGGYGGGGRRDGGGYGGGDGGYGGNSGGGGGGW*
	RsRBGA5	Rsa10028941	MASADVEYRCFVGGLAWATDDRALETAFSQYGDVLDSKIINDRETGRSRGFGFVTFKDEKSMRDAIEAMNGQDLDGRSITVNEAQSRGSGGGGGGRGGGGGGYRSGGGGGGYGGGGGGYGGGRREGGYSGGGGGGYSSRGGGGGGYGGGGRRDGGEGGGYGGGSGGGGW*
	RsRBGA6	Rsa10030592	MAFLSKVGRIFRQTSTHVSASNSIMLQSIRCMSSSKIFVGGISYSTDEFGLREAFSKYGEVVDAKIIVDRETGRSRGFAFVTFTSTEEASNAMQLDGQDLHGRRIRVNYATERGSGFGGRGFGGPGGGYGAPGGGYGGGGGYGAPGGYGGGGGGYGAPAGGYGGGGAGGYDAPAGGYGGNSPYGGNSGGDGYGVAGGVGGSDNFAQGSSSSAGFDDKFSSNEPLGNGTDHQLESAGDEQFGGSDNQFGDSENGQTEAGADGFDQTDDGDVAKRA*
	RsRBGA7	Rsa10034264	MAFLSKVGKIFRQTSTHVTTSNSMLQSIRCMSSSKIFVGGISYSTDEFGLREAFSKYGEVVDAKIIVDRETGRSRGFAFVTFTSTEEASNAMQLDGQDLHGRRIRVNYATERGSGFGGRGFGGPGGGNAGGYGAPSGGYGGGGGYGAPGGGYGGGGYGAPAGGYGGGPSYGGNAGGGGYGGNSPYGGNAVGDGYGSNVGGGGYGVAGGVGGSDNFAQGSSSNAGFDDKFSSNEPLGNDTDHQLESAGDEQFGGSDNQFGGSENGQTEVAPDGFDQPDDGDVAKRA*
	RsRBGA8	Rsa10035579	MASADVEYRCFVGGLAWATDERSLETAFSQFGELVDSKIINDRETGRSRGFGFVTFKDEQAMKDAIEGMNGQELDGRSITVNEAQSRGSGGGGGGRGGGGGYRGGGGGGYGGGGGYGGGRREGGYSGGGGGYSSRGGGGGGYGGGGRREGGGYGGGEGGGYGGGGGGGGW*
	RsRBGA9	Rsa10038237	MHYMDLFSKAGNIFRQPRALQAANAMLQGNLSLTPSKLFVGGLSPTTDVDILKDVFGRFGKIVDVVVISDRETGVSKGFGFVTYDSIDAANKAMQQMNDQELDGRIIGVNPADSGGGGGGLARRGGRGGFGRGGFGRGGFGRGGYNFVR*
	RsRBGA10	Rsa10040856	MHYMGLFSKAGNIFRQPRAMQAANAMLQGNLSLTPSKLFVGGLSPTTDVDILKQVFGKFGKIVDVVVVSDRETGVSKGFGFVTYDSIDAANKAMQQMNDQELDGRIIGVNPADSGGGGGGFGRRGGYGGGRGGFGRGGFGRGGFGRGGYNFVR*
	RsRBGB1	Rsa10008361	MAATKEGSRIFVGGLSPEVTERDLQRTFSRFGDILDCQIMMERDTGRSRGFGFITFADRRAMDESIREMHGRDFGDRVISVNRAEPKMGRDDGDSHGSRGGRDGGYSLAGKGSFGGGGRVGEDECFKCGRVGHWARDCPSATGGRGGPVGGFSSRAAYGGSDGRVDRYADRERYADRERYIDDRYDAPRFGARDRFDSREAYIPRDRYASERYAAPVDRFAGGDRYSRGSDRYPPASYEKPRSFERDVVPGAGSDRYGGGRAGGPIRGADEGRGFRSRASGPYERPSRSSGGGAGGYPSSGTYDRY*
	RsRBGB2	Rsa10027094	MSEEVEYRCFIGGLAWATSDRGLRDAFEKYGHLTEAKVVLDKFSGRSRGFGFITFDEKKAMDEAIAAMNGVDLDGRTITVDKAQPQGGGSGRDHDGDRSRDRDRDRGYDRDRSRPSGGGRGGSGGGDCFKCGKPGHFARECPDESGRGGGGGRYSSRDDRYSSRDDRYGAKDDRYGGKEDRYGRDRYGPDRSGERSGGGRSRDDGSRGGSGGERHGRAPYDRPRD*
	RsRBGD1	Rsa10004899	MESDQGKLFIGGISWDTDENLLREYFTNYGEVSQVTVMREKATSRPRGFGFVSFSDPAVIDRVLQTKHHIDNRDVDVKRAMSREEQSPGSRGGSFSGASRSFDSGGANVRTKKIFVGGLPPALTSDEFRAYFESYGPVSDAVIMIDQTTQRPRGFGFVSFDSEDSVDLVLHKTFHDLNGKQVEVKRALPKDANPGVAGGGGGGRGGGGGFPGYGEGRVDSSRYMPPQNAGGSGYPPYGAGYGYGSNGVGYGGFGGYGNPSGAPYGNPGVTVPGAGFGSGPRSSWGGQAPSGYGNVGYGNAAAPAAPWGAVMGQGGASAGYGGQGYGYGGNDSSYGTPSGYGAVGGRPNSLGGGYADGLDGYGNHQGNGQAGYGGGYGSGNQALQQ*
	RsRBGD2	Rsa10035358	MDPYGTESVVDEEENHEVKPSEDHVEDDDDKSQPQSGGGIDSAGKIFVGGLARETTSADFVKHFEKYGEITDSVIMKDRKTGQPRGFGFVTYADSSVVDKLIQDNHIINGKQVEIKRTIPRGSMSSNEIKTKKIFVGGIPSTVDDDEFKEFFMQFGELKEHQIMRDHATGRSRGFGFVTYESEDMVDLLLAKGNRIELAGTQVEIKKAEPKKPNSVTTPSRRFGDSRSNFGGGYGDGYGGGPGGGYGGPDGPYKSGGYGGGRSGGYGGYGGEFGGYGGGGYGGGVGPYRGGEPPLGYSGRYGGGAGGGYNRGGYGMGAGGGGYGGGPGDMYGAPYGEPAGGYGGPSGSYGGGYGSGGGYGGGGYRGSGGGYEMGGTGVGGGGGYPAGGGGGYPGAGGGG…
	RsRBGD3	Rsa10038162	MDYNSGLSGYGDDSYHRHPQEEQLPPSDYVVETVDDDDMRNGGAAAVDTGGMQVKQSSDHRQSSSSMCAPGKLFVGGVSWETTEETFGKYFEKFGEVVDSVIMRDRMTGKPRGFGFVTYADSTVAEKVLEEEHVIDDRKVDLKRTVPRGDRDTDFKAVSKTRKIFVGGLPPSLEEDELKKYFCVYGDIIEHQIVYDHHTGRSRGFGFVTFMTEDSVDRLFSDGKVHELGDKQVDIKKAEPKRTGRDNNFRSYGASSKYGQEDYYGGQANEDYNMFGGYGGYGAAYGNSMVNAAGFYGYGGGYGYGYGYGYGGQMFNPGYGAGGYSNMGGGYGVAAAAAYGGGKVHGDSNSGSSSGRGNGTNGIGPGRYHPYQK*
	RsRBGD4	Rsa10038607	MESDQGKLFIGGISWETDENLLREYFSNFGEVSQVTVMRDKATGRPRGFGFVAFSDPAVTDRVLQDKHHIDNRDVDVKRAMSRDEQSPAGRQGSFNGNRSFDSGGGGANVRTKKIFVGGLPPALTSDEFRAYFETYGPVSDAVIMIDQATQRPRGFGFVSFDSEDSVDLVLHKTFHDLSGKQVEVKRALPKDANPGVTGGGGGGRGGGGGFPGYGGSGYEGRVDSSRYMPPQNAGSGYPPYGAASGYGTGYGYGSNGVGYGGFGGYGNPSGAPYGNPGGPGAGFGSGPRPSWEGQAPSGYGNNVGYGNAAAAPAPWGGSGPGSXXXXXXXXXXXXXXLQVMAVRVMATVEMIPLMEHNLVMVLLVGGLTAMAEAMLMFQMAMGIIKGTGKLDMVEVMVD…
Brassica rapa	BrRBGA1	Bra011869	MSAEVEYRCFVGGLAWATGDAELERTFSQFGEVIDSKIINDRETGRSRGFGFVTFKDEKSMRDAIDEMNGKELDGRTITVNEAQSRGSGGGGGRGGGGYGGRGGGGYGGGGGGYGDRRGGGGYGSGGGGRGGGGYGGGGGYGGGGGRREGGGDGGYGGGGGW
	BrRBGA2	Bra008142	MAFLSKVGRIFRQTSAHVTASNSMLQSIRCMSSSKIFVGGISYSTDEFGLREAFSKYGEVVDAKIIVDRETGRSRGFAFVTFTSTEEASNAMELDGQDLHGRRIRVNYATERGSGFGGRGFGGPGGGYGAPAGGYGGGGGGGYGTPSGGYGGGSSYGGNAGGGGYGGNSAYGGNAGGDGYGSNFGVAGGVGGSDNFAQGSSSSAGFDDKFSSDVPLGNDTDHQLESGEQFGGSDNQFGDSENRQTEVGPDGFDQTDDGDVAKRA
	BrRBGA3	Bra012986	MAFLSKFGNILKQTNARGSLSTGPSLFQAIRCMSSSKLFIGGMEYGMNEDSLREAFSKYGEVVETRVILDRETGRSRGFGFVTFTSTEAASSAIQALDGQDLHGRIVKVNYAHDRTSGGGYGGGGGGYGGGGYGGGGYGGGGYGGGGSYGGGAGGYGGGAGGYGSGTGGYGGGASGGYGGGYGASGGYGSSGSGYGEGASAGAVGGYNGSNGYGEGSTASAGDVGGYNGSGGYATGNTYGSNNGGFAGENQFGGNPVGNGSQFGGDNTQFGVGGEAQFGSSMEKPEMINGPVGDFEDDTDVAKRA
	BrRBGA4	Bra030284	MASPDVEYRCFVGGLAWATDERSLETAFSKFGELVDSKIINDRETGRSRGFGFVTFKDEQSMKDAIEGMNGQDLDGRSITVNEAQSRGSGGGGGGRGGGGGYRGGGGGYGGGGGYGGGRREGGYSGGGGGGYSRGGGGGGYGGGGRREGGGYGGGDGGGYGGGGGGGW
	BrRBGA5	Bra037056	MAFCKSLGGLLRQGVVSQTGNIPVTSVLGSLRYMSTKLFVGGLSWGTDDQSLREAFANFGEVVDAKVIVDRETGRSRGFGFVNFTDETAANTAISEMDGKDLNGRSIRVNVANERPSTPRYGGGGGYGGGGGGGYGGGSYGAGGGDGGGY
	BrRBGA6	Bra025674	MHYMDLFSKAGNIFRQPRALQAANAMLQGNLSLTPSKLFVGGLSPTTDVDILKDVFGRFGKIVDVVVISDRETGVSKGFGFVTYDSIDAANKAMQQMNDQELDGRIIGVNPADSGGGLARRGGRGGGRGGFGRGGFGRGGYNFVR
	BrRBGA7	Bra001972	MDSAESEYRCFVGGLAWATDEQSLGRTFSEFGEVLDSKIIIDRETGRSKGFGFVTFKDEESMRAAIERMNGQELDGRNITVNEAQARSSRGGNGGGYNRGGGGYGGGGYGSGGGGYGGRRDQGGYGGGGGGYGGGGYGGGRREGGYGGGDGGYGGRSDSGNWRE
	BrRBGA8	Bra015926	MAFLSKVGKIFRQTSAHVTASNSMLQSIRCMSSSKIFVGGISYSTDEFGLREAFSKYGEVVDAKIIVDRETGRSRGFAFVTFTSTEEASNAMQLDGQDLHGRRIRVNYATERGSGFGGRGFGGPGGGNAGGYGAPSGGYGGGGGYGGGAGGYGAPAGGYGGGGYNAPGGGYGGGSSYGGNAAGGGYGGNSPYGGNAGGGGGYGVAGGVGGSDNFAQGSSSNAGFDDKFSSSETLGNDTDHQLESAGGEQFGGSDNQFGDSENGQTEIGGPDGFDQTDDGDVAKKA
	BrRBGA9	Bra014000	MAFCKSLGGLLRQGAVSQTGNVPVQSMLGSLRYMSTKLFVGGLSWGTDDQSLREAFSNFGEVIDSKVIVDRETGRSRGFGFVNFSDESAANAAISEMDGKELNGRNIRVNVANDRPSAPRAYGGGGGGYGGGGGGYGGGGGGYGGGGGGYGGGGGGYGGGGGGYGGGGGGYGGGGGGYGGGGGGYGGGGGGYGGGGGGYGGGGGGYGGGGGGYGGGGDGGGY
	BrRBGA10	Bra013997	MAFCKSLGGLLRQGAVSQTGNVPVQSMLGSLRYMSTKLFVGGLSWGTDDQSLREAFSNFGEVIDSKVIVDRETGRSRGFGFVNFSDESAANAAISEMDGKELNGRNIRVNVANDRPSAPRAYGGGGGGYGGGGGGYGGGGDGGGY
	BrRBGA11	Bra010693	MSGEAEYRCFVGGLAWATADADLERTFSQFGEVIDSKIINDRETGRSRGFGFVTFKDEKSMRDAIEEMNGKELDGRTITVNEAQSRGSGGGGGGRGGGGGYRGGGGGGYGGGGGYGGGGGGYGRRDGGGYGSGGGGGYGGRRDGGGYGGGDGGYGGNSGGGGGGW
	BrRBGA12	Bra035944	MAFLSKFGNILKQTNANGSLSSPSLFQAIRCMSSSKLFIGGMEYGMNEDSLREAFSKYGEVVETRVILDRETGRSRGFGFVTFTSTEAASSAIQALDGQDLHGRIVKVNYAHDRTSGGGGYGGGGYGGGYGGGGGYGGGSGGYGGGVAGGYGTSGGYGSSGYGESSTASAAGAVGGYNGSGGYGEGSTANAGAVGGYGSDNAYGSNNGGFAGENQVGGDNSQFSGENTQFGGGGQSGGETQFGGMENGAVGDFEDDTDVAKRA
	BrRBGA13	Bra031210	MASPDVEYRCFVGGLAWATDDRALETAFSQFGDVLDSKIINDRETGRSRGFGFVTFKDEKSMKDAIEGMNGQDLDGRSITVNEAQSRGSGGGGGGRGGGGGGYRSGGGGGYGGGGGGYGGGGGRREGGYSGGGGGGYSSRGGGGGGGYGGRRDGGEGGGYGGSGGGGW
	BrRBGB1	Bra032933	MSEEAEYRCFIGGLAWATSDRGLRDAFEKYGHLTEAKVVLDKFSGRSRGFGFVTFDEKKAMDEAIAAMNGMDLDGRTITVDKAQPQGASGRDHDGDRSRDRDRDRGYDRDRSRPSGGGRGGSGGGDCFKCGKPGHFARECPDESGRGGGGGGRYSSRDDRYSSKDDRYGGKDDRYSSKDDRYSAKDDRYGAKEDRYGGRDRYGPDRSGERSGGRSRDDGSRGGSGGERHGRAPYDRPRDGGFH
	BrRBGB2	Bra005798	MATKEGSRIFVGGLSPEVTERDLQRTFGRFGEILDCQIMMERDTGRSRGFGFITFADRRAMDESIREMHGRDFGDRVISVNRAEPKMGGRDDGESHGSRGGGRDGGYSLAGKGSFGGGGRVGEDECFKCGRVGHWARDCPSAAGGRGGPVGGFSSRSAYGGSDGRVDRYADRERYVDRERYIDDRYDGGAPRFGARDRFDSREAYIPRDRYASDRYAAPVDRFAGGDRYSRGSDRYPPASYEKPRSFERDVVPSAGSDRYGGGRAGGPIRGGDEGRGFRSRASGPYDRPSRSSGGGYPSSGTLDRY
	BrRBGB3	Bra025205	MSEEVEYRCFIGGLAWSTSDRGLRDAFEKYGHLLEAKVVLDKFSGRSRGFGFITFDEKKAMDEAIAAMNGMDLDGRTITVDKAQPLQGGSGRDHDGDRSRDRGYDRDRSRPSGGRGSGGGDCFKCGKPGHFARECPDESGRGGGGRYSSRDDRYGAKDDRYSSKDDRYSAKDDRYGAKEDRYGRDGGRDRYGPDRNGDRSGGRSRDGGSRGGPGGERHSRAPYDRPRTGGFH
	BrRBGD1	Bra022938	MESDQGKLFIGGISWDTDENLLKEYFANYGEVLQVTVMREKATGRPRGFGFVAFSDPAVIDRVLQEKHHIDNRDVDVKRAMSREEQSPGGRPGGFNASRSFDSGASVRTKKIFVGGLPPALTSDEFRAYFETYGPVSDAVIMIDQATQRPRGFGFVSFDSEDSVDLVLHKTFHDMNGKQVEVKRALPKDANPGIAGGGRGGSGGFPGYGGGSGGSCYEGGRVDSSSRYMPPQNVGSGYPPYGASGYGTGYGYGSNGVGYGGFGGYGNPAGAPYGNPAGVPGAGFGSGPRSSWGGQAPTGYSNVGYGNAAAPWVGGSGPGSAVMSQGGGASAGYGSSQGYGYGGNDASYGAPSGYGAVGGRPGSMPNSHGGGYADGSDGSGGYGNLNHQGNGQAGYGGGY…
	BrRBGD2	Bra025568	MDPYATEAVVDEENHEVKPSEDVEDDDDKSQPQSGGGIDSAGKIFVGGLARETTSAEFVKHFEKYGEITDSVIMKDRKTGQPRGFGFVTYADSSVVDKLIQDNHIINGKQVEIKRTIPRGSMSSSNEIKTKKIFVGGIPSTVDDDEFKEFFMQFGELKEHQIMRDHATGRSRGFGFVTYESEEMVDLLLAKGNRIELSGTQVEIKKAEPKKPNSVTTPSRRFGDSRSNFGGGYGDGYGGGPGGGYGGPDGPYKSGGGYGGGRSGGYGGYGGEFGGYGGGGYGGGVGPYRGGEPPLGYSGRYGGGGGGGYNRGGYGMGGGGGGGGYGGGPGDMYGGPYGEPAGGYGGPSGSYGSGYGSGGYGGGGYRGSSGGYDMGGTGVGGGGGYPSGGGGASGGGSFY…
	BrRBGD3	Bra021850	MESDQGKLFIGGISWDTDENLLREYFSNYGEVLQVTVMREKATGRPRGFGFVSFSDPAVIDRVLQSKHHIDNRDVDVKRAMSREEQSPGGGSRPVGSFDNVRTKKIFVGGLPPALTSDEFRAYFETYGPVSDAVIMIDQTTQRPRGFGFVSFDSEDSVDLVLHKTFHDLNGKQVEVKRALPKDANPGVVGGGGGRGGGGFSGYGGGGYEGRVDSSRYLPPQNAGSGYPPYGGSGYGYGSNGVGYGGFGGYGNPSGAPYGNPGVAGAGFGSGPRSSWGGQAPSGYGNVGYGNAPAAAPWGGSGPGSAMMGQGGASAGYGYGAVGGRPNSLGGGYADGSDGSGGYGNHQGNGQGGYGGGFGSGHQALQQ
	BrRBGD4	Bra005496	MESDQGKLFIGGISWETDENILREYFSNFGEVLQVTVMRDKATGRPRGFGFVAFSDPAVIDRVLQDKHHIDNRDVDVKRAMSRDEQSPAGRQGGFNGNRSFDSGANVRTKKIFVGGLPPALTSDEFRAYFETYGPVSDAVIMIDQATQRPRGFGFVSFDSEDSVDLVLHKSYHDLSGKQVEVKRALPKDANPGVAGGGSRGGGGFPGYGGSGGSGYEGRVDSSRYMPPQNAGSGGYPPYGGGYGNPSGAPYGNPGGPGAGFGSGPRPSWEGQAPSGYGNNVGYGNAAAAPWGGSGPGSVGIGQGGAAAGYGSQGYGYGGNDSSYGTQSGYGAVGGRPNSHGGGYADVSDGSGGYGNHQVNGQAGYGGGYGRQAQQQ
	BrRBGD5	Bra010757	MDSDQGKLFVGGISWETDEDKLREHFSSYGDVSQAIVMRDKLTGRPRGFGFVIFSDPSLLDRVLQDKHHIDSREVDVKRAMSREEQQVSGRSGSFNATRGSGGDAYNKTKKIFVGGLPPTLTDEEFRLYFEQYGPVADVVIMHDQTTSRPRGFGFVSFDSEDAVDRVLQKNFHDLNGKQVEVKRALPKDANPGGAGRAMGGGGGGGYQGFGGSEGGFDGRMDFNRYMQPQNVGNGLPSYGGSSGYAAGGGYGNGSNGAGFGGYGGYGAGAGAAYGATGMPGGGYGSSVAPRNAWDTPSAPSGYGNPGGYGNGAAQSGYGAPPAQTQYGYGGYSGSGEAGYGNQAAYGAVGGRPSVGGLNNPGGGYMGGYDPSQGYGLGRQGQ
	BrRBGD6	Bra039380	MGSRSRNENFQSGDGASPGKIFIGGLHKDTTNTEFNKHFGKYGEITDSVIMRDRHTGLPRGFGFITFADPSVVDQVIDDTHSFNGKQVEIKRTIPKGAGSGGNQSKDFKTKKIFVGGIPSSVTEDELKDFFAKYGTIVEHQIIRDHETNRSRGFGFVIFDSEEVVDELLSKGNMVDMADTKVEIKKAEPKKSSNRSPPSYGSHPRGRSSFNDSYGGPYGGPYGGFDGGYGPPPGPIRSHGGPPSRFAAGYGYGRGGVGPEFGGGYGGYGGGSLGYRSEPPLGYSSRFGPYGSGFGGEGYGGGGGGGGYGRGGGEGYGGYGGGPGYGGGFESGGPGGSYEGAGGPGPYGRGYSSSSRYHPYAR
Oryza sativa ssp. Japonica	OsRBGA1	Os01g0916600	MAAFNKLGSFLRHSGLTSSASAGSSPAMFNAARLMSTKLFVGGLSWNTNDDSLKEAFTSFGDVTEARVINDRESGRSRGFGFVSFANGDDAKSAMDAMDGKELEGRSIRVNFANERPPGNRGGGGYGGGGGGYGNQGGYGDGNRGYGGQY
	OsRBGA2	Os03g0670700	MAAPDVEYRCFVGGLAWATDDRSLEAAFSTYGEILDSKIINDRETGRSRGFGFVTFSSEQSMRDAIEGMNGKELDGRNITVNEAQSRRSGGGGGGYGGGGGGYGGGRGGGGYGGGGGGGYGRREGGYAVAAATAATPAGTGGTDWWGPSWPVILSYPCQNHLIIESSRYRVQWLSRVEKPSIHPSSVRCSSSVMLP*
	OsRBGA3	Os07g0602600	MAFAGRVVNALRRTSVSSNPSLLQAVRCMSSKLFVGGLSYATDDTTLKDVFSHYGDVLEARIIIDRDTGKSKGYGFITYTSSEEAAAAVTAMDGKDLQGRIVRVSTANDRAGGIRGGGGFGAGGYGSGGGYSSGGGYGTGEYGRGGGYAGNGGYGGRASEYGGYGAGGYSSSGGYNATSVLHGNAGGYGSSGVSHGNAGDYRSSDVYNTTNTYGAGNFSHSGQSGGSFGGNNGGISGG*
	OsRBGA4	Os10g0321700	MAFLRKVGNLVRQSAGSGSPLFQAVRCMSSSKLFIGGISYGTDDQSLKEAFANYGEVIEARVIVDRTTGRSRGFGFVTYTSTDEAAAAITGMDGKDLQGRIVRVSYAHDRGSRAGGYGGGGYSGQGTYGGGGGYGGGGYGGQDAYGGRGVGGYSEGGRGYVGGGYGDGNNYGGYNTSGGYNSEGGRGGYSVFEGGHGYGSGGTGYTGGSGGYNSAPGNYSSDNFNQGGAAPGAYEGANYGGGNNYMNNATSDDSTGKLDELLNDLKVDGDGKEDGEGKADGAGLVNEDLKGDDGQDELLQNDFKDEDVSDDYANKRR
	OsRBGA5	Os12g0502200	MALANKIGNLLKRATSSSPALYQSIRCMSSSKLFVGGLSYGTDEQSLRDTFANYGQVIEAKIINDRETGRSRGFGFITYASSEEASAAITALDGKDLDGRNIRVNTANERTGGFRSGGGGYGGGGYGGGGGGYGGGGYSGGGGYGGGGYSGGGGGGGGYQGGGGGYGGNNGGYGNRGGGGGGYGVAEGSADAFSGINLGGDGSFGGNPAGSFGDAGGSTGGGDFSGAGGDSFGSRKNDELMDDLFKDDEPDNYANKQG*
	OsRBGA6	Os12g0632000	MAAPDVEYRCFVGGLAWATDDRSLEAAFSTFGEILESKIINDRETGRSRGFGFVTFSSEQAMRDAIEGMNGKELDGRNITVNEAQSRRSGGGGGGGYGQRGGGGGYGGGGGYGGGGGGGYGQRREGGYGGGGGYGGGRGGGGGYGGGYGSRGGGNSDGNWRN*
	OsRBGB1	Os03g0681900	MAGKEEGRIFVGGLSFHTDERKLADAFRRFGKVVDAQIMLERHTQRHRGFGFVTFSDPEAVDSAIKEMHCQELDGRTISVNKAEPKMNTDDTRYESGGGRGEYRGGRGDGPPPGNCFECGRAGHWARDCPNPGGGRSARYSSSKFSAGGRGDRFSGSDRFGDRYMDDRYDGGYREPVDVRDRYGGGRDRYANDRYPSGGDRYVPDRYGGPDRYQPSSYGRERERSYERDGVRGNGGYDRSGPRGGGSYDRDGPRGGISGGYDRDGPRGGGVDRYGGGGPARYDGGSYRDRSGPYDRPSRGGRFDDRFQ*
	OsRBGB2	Os03g0836200	MADVEEYRCFIGNLSWSTTDESLKDAFGKFGNLTEAKVVFDKYSGRSRGFGFVTFDEKKAMEDAIEGMNGLDLDGRAITVDKAQPQGPGRDRNGDRDYDRDRGSRYDRGRDFGGGGRAPRGSGGGGDCYKCGKPGHFARECPSGDGGGRGDRYGGRDDRYGGGGGGGGRYGSDRGGDRYSGRSRDGGGYGGGGGDRYSRDRSGPY*
	OsRBGD1	Os02g0221500	MAGYPEENQHGMNGYEEEEEVEEVEGFDEEGRPGRRGGGGRDGGDGGAYGDASGDDGRAPGGDSSGKIFVGGVAWETTEESFSKHFEKYGAITDSVIMKDKHTKMPRGFGFVTFSDPSVIDKVLEDEHVIDGRTVEVKRTVPREEMSSKDGPKTRKIFVGGLPSSLTEDELREHFSPYGKIVEHQIMLDHSTGRSRGFGFVTFESEDSVERVISEGRMRDLGGKQVEIKKAEPKKHGGDHSSNGRSSHGSGGGYRSSYRSGGAAASGGGGGGGGGGSGSSGGYGYGAGYRSAGGGYYDSTAYGYGRGGYGYGGNAGFGSGYGGGYGGSLYGGAYGAYGAYGGGAYGGGAYGGGAYGGGAYGGAPGAYGGAGGYGSYGGAGAGGAGGRGSSRYHPYGK*
	OsRBGD2	Os08g0320100	MAGGKMKEHDGASPAKIFIGGLPKDTTMGTFKEYFGKYGEIVDAVIMKDRFTQKPRGFGFITFADPAVVDRVIEDNHVINGKEVEIKRTIPKGAAPLKDFKTKKIFVGGLPSALKEDEFKEFFSKFGKVVEHEIIRDHSTNRSRGFGFVVFDAEKTVDELLAKKGNMIDLNGSQVEIKKAEPKKPSNPPHRSFDSEPRGRPHADGYDGLGNSYNYGGSFGPYRSPGSFGTRPGGYSSSYGPGDYGSGYGAYGGALGGYRGESSLYSSRFGSTYGGSFGGGYAGGSYAGGLGGAYGRDAGGFGGSSYGPSYDSSSGPGAGVGFGTGGLYGARGGYGSSGAGASGRYHPYAR*
	OsRBGD3	Os08g0492100	MGKAEARSREHGGGGGGGSGSAGKIFVGGLPRDTTEADFVKHFGQYGEIVDSVIMRDKHTSQPRGFGFITYSNPAVVDRVMDDIHEFNGKQVEIKRTIPKDSVQSKDFKTKKIFVGGLPQALTEDDFKHFFQKYGPVVDHQIMRDHQTKRSRGFGFIVFSSDQVVDDLLANGNMIDLAGAKVEIKKAEPKKSSNPPPSSHGSASRSAYGRDSRGHSSGNDYGGLANAYSNYNSGGFGPYRNHGVYGGGSLSGYGGIGEYGVQYGRYYPGLGGSGSMPSFGYASRVGPYGGGFDGPYAGGNLSGYRRGGDESFGGLSSSSFGGAMYGGAAYDPALGGYASGSTPERSRGNLAGGSGRYNPYGR*
	OsRBGD4	Os10g0470900	MESDQGKLFIGGISWETTEEKLRDHFAAYGDVSQAAVMRDKLTGRPRGFGFVVFSDPSSVDAALVDPHTLDGRTVDVKRALSREEQQAAKAANPSAGGRHASGGGGGGGGAGGGGGGGGGDAGGARTKKIFVGGLPSNLTEDEFRQYFQTYGVVTDVVVMYDQNTQRPRGFGFITFDAEDAVDRVLHKTFHDLSGKMVEVKRALPREANPGSGSGGRSMGGGGGGYQSNNGPNSNSGGYDSRGDASRYGQAQQGSGGYPGYGAGGYGAGTVGYGYGHANPGTAYGNYGAGGFGGVPAGYGGHYGNPNAPGSGYQGGPPGANRGPWGGQAPSGYGTGSYGGNAGYAAWNNSSAGGNAPTSQAAGAGTGYGSQGYGYGGYGGDASYGNHGGYGGYGGRGDG…
Zea mays	ZmRBGA1	GRMZM2G080603	MAASDVEYRCFVGGLAWATDDHSLHNAFSTYGEVLESKIILDRETQRSRGFGFVTFSTEEAMRNAIEGMNGKELDGRNITVNEAQSRGGRGGGGGGYGGGRGGGGYGGGGRRDGGGGYGGGGGYGGGGGYGGGGGGYGGGNRGGGYGNSDGNWRN
	ZmRBGA2	GRMZM2G150521	MALANKLGGLLKKATSSNPSVYQAIRCMSSKLFVGGISYQTDDHSLRDEFAKYGQVIEARIIIDRESGRSRGFGFVTYTSSEEASAAITALDGKTLDGRSIRVNHANEKTGGFRGGGGYGGGGYGGGGGYGGAGGGGGYGGGHYGGGGGSGGYGGGDYGGNYSNRGGGGDYGVAGGGGGNFTAGGSDSFANSNFGSDSSFGGNGAGGFDATGGSTGDDGFSGTPDDNFGGNKNEETMDDIFKDDEPDSYADKRS
	ZmRBGA3	GRMZM2G165901	MAAADVEYRCFVGGLAWATSNESLENAFASYGEILDSKVITDRETGRSRGFGFVTFSSENSMLDAIENMNGKELDGRNITVNQAQSRGGGGGGGGYGGGRGGGGGYGGGRRDGGYGGGGGYGGRREGGGGGYGGGGGYGGRREGGGGGYGGGGGGGWRD
	ZmRBGA4	GRMZM2G131167	MAFASRIGNALRRTLAPTCSPLLQPVRCMSSSKLFVGGLSFATDETTLKDAFSEFGNVLEARIIIDRESGRSRGFGFITFTSTEEASAAMTSMDGKELQGRNIRVNHANERAGGIRGGGGFGAGGGYGGGGGYPTGGYGGGGYSSGGGGGYSSGGGGGYSSGGYAANGYGVGSGSGYGGTYSNASGGGYSGSDGYGNGAASGGYANNLSSGYNSNGRYNTIGSSDGNTGGYNSSPNPYGVGNYNTGGSSSSGGTLGEFGGGGFGGNNFAGNVTGGFSGGGASYGANKPQYNGDDDLLGEGFFDKEVAE
	ZmRBGA5	GRMZM2G042118	MAAFNKLGGLLRHSALVSGITGGSSPAVFNAARLMSTKLFIGGLDWGVDDVKLREAFSSFGEVTEARVITDRETGRSRGFGFVNYSDSDAAKEAISAMDGKEIDGRQVRVNMANERPAGNRGGGGYGGGGYGGGGYGGGGGYGGGGYGGGSQSYDA
	ZmRBGA6	GRMZM2G009448	MMLANKLGGLLKNATSSNMSVYQAIRCMSSSKLFVGGLSYGTDDHSLRDEFAKYGQVIEAKIILDRESGRSRGFGFITYTSSEEASAAITAMDGKTLDGRNIRVNHANERTGGFRSSGGYGGGGYGGGGGGYGGGGYGGGYGGGSGGYGGGGSGDYGGGSGGYGGNYGDRAGGGYGGGGDYGVAGGAEGSFAAGGSDSFGSSNFADSGFGENPAGSFGAMGGSSGADGFSAGTPGDGNKNDEIMDDLFKDDEPDSYANKRS
	ZmRBGB1	GRMZM2G083783	MEGKEEGRIFVGGLSWQTDERKLEDAFGRFGKVVDAQIMVERHTNRHRGFGFVTFEDRRAVDSAIKEMHGQEIDGRTISVNKAEPKMNTDDTRYAGGGGRGEYRGGRGDGPPPGNCFECGRPGHWVRDCPSAAGGRSGRFPSKFSGGSGVGRGDRFSGSDRFGDRYMDDRYDGGRYGYRDQADARDRYAGGRDRYANDRYPSGGDHFGGDRYGGGPDCYVPSGYGRERERSYERDGVRGGGGGGGGYDRSGPRGGGGYDRDGPRGGGGSARYDGGNYRERPGPYDRPSRGGRFDDRY
	ZmRBGB2	GRMZM5G874478	MADVDEYRCFIGNLSWSTTDESLKDAFSKFGNLTEAKVVLDKFSGRSRGFGFVTFDEKQAMEDAIEGMNGLDLDGRNITVDKAQPQGPGRDRNGDRDYDRERGSRYERGRDYGGGRAPRGGGGGGGGGDCFKCGKPGHFARECPSGDGGRGDRYGGRDDRYGGGGGGGGGRYGSDRGGDRYSGRSRDGGSYGGGDRYSRDRSGPY
	ZmRBGB3	GRMZM2G082931	MAEDKVRRIFVGGLSWKTTERTLERTFGQYGNVIEAQVVVKRETGRSRGFGFVTFSEPRAVDAAIRGMHNAELDGRNISVNKAHPRIADDDYGYGGGGGGGYSSGARGGYRSGGDVVPAVSDECFKCGHSGHDVVPAVSDECFKCGRSGHWARECPYSDGSGRTGRYSPASRYGGGAGGRGDRVGGSDRFARYDDDRYDGGRSVDSRDTYYGAGRDRYARDRHLPATDHHSGDRYSGADRYTSSGFAIERSYERDGGRSTGTYYRDDPRGTGGYGRGGSRGGGGGPARFGGSYRDRPAPYDRPSRGGAARAYDDRY
	ZmRBGB4	GRMZM2G161242	MEGKEEGRIFVGGLSWQTDERKLQDAFGRFGKVVDVQIMLERHTYRHRGFGFVTFEDRRAVDSAIKEMRGQELDGRTISVNKAEPKMNTDDTRFDSGGGRGEYRGGRGDGPPPGNCYECGRPGHWVRDCPSAAGGRSGRFPSKFSGGGRGDRFSGSDRFNDRYMDDRYDGGRYGYRDQVDARDKYGGGRDRYANDRYPAGGDHFDGDRYGGGLDRYAPNGYGRERERSYERDGVRGGGGYDRSGSRGGGSYDRDGPRGGKGGGYVRDGPRGGVADRYGGGGPARYDGGSYRERPGPYDRPSRGGGRFDERH
	ZmRBGD1	GRMZM2G152526	MAGKMKELDGASPAKIFIGGLSKDTSMSTFKEHFGKYGDIIDAVIMKDRYTQKPRGFGFITFADPTVVDRVIEDEHVINGKPVEIKRTIPKGAAPLKDFKTKKIFVGGLPSALKEDEFKEFFSKFGKVVEHEIIRDHATNRSRGFGFIVFDAEKAVDDLLHKKGNMIDLNGSQVEIKKAEPKKPSNQPPRSLDSEPRGRPYADSYDGFGSSYNYGGSFGPYRSPRSFGARPSSYSSAYGPGDYGSGYATYGGALVGYREPSLYSSRYGSTYGGSLGGGYGGVSYDGGLAGAYERDAGGYGGSSYGRSYDSSWANTGDGFGTGGLYGARTGYGGSGGSGAAGRYHPYGR
	ZmRBGD2	AC198361.3_FGT004	MESDQGKLFIGGISWETTEEKLSEHFSAYGEVTQAAVMRDKTTGRPRGFGFVVFADPAVVDRALQDPHTLDGRTVDVKRALSREEQQASKAANPSGGRNTGGGNGGGDANGARTKKIFVGGLPSTLTEDGFRQYFQTFGIVTDVVVMYDQNTQRPRGFGFITFDSEDAVDHVLQKTFHDLGGKLVEVKRALPREANPGGSGSGRSGVSGGYQSNNGHNTSSGSYDGRSDGGRYGQAQQGSGVYPGYGAGAAGYGYGANPAIGYGNYGAGGYGGAPAAYGGHYGNPGAAGSGYQGGPPGSNRGPWGSQAPSAYGTGGYGGSAGYSAWNNSSGGGNAPTSQAPGGPAGYGSQGFGYGGYGGDPSYGSHGGYGAYGARSDGAGNPATGGASGYGAGYGSGGA…
	ZmRBGD3	GRMZM2G050218	MGKAEARSRGRGGGGGGGGASGNPGKIFVGGLPRDTTDATFVRHFGQYGEIVDSVIMKDRHTSQPRGFGFITYSDPAVVDKVIEDNHVINGKQVEIKRTIPKGSVQSSSKDFKTKKIFVGGLPSTLTEDEFKSFFARYGTVVDHQIMFDHETKRSRGFGFIVFASEQVVDDLLANGNMVDLAGSKVEIKKAEPKKSSNAPPPPVHVRNARSAYDSGSRDHPSADNYGGMASAYGNYRGGGFGPYRSDTGFGARLSSYGGVGDFGGAYGRYYAGLGGGYGAASSFGYPGRFGLYGGGFGGSYAGADLSGYRRGGGDESFGAPGGNPGFGGDAEESFGGPSSSGFSGTAYGGAYDPTLGGYGSASTPDMNRGSFTGGYGRYHPYG
	ZmRBGD4	GRMZM2G139643	MSPKGEICVRAGGSEGHRGDGVGGGHHVRGEGARCRGGLQSRAAAGRRGSPGRDYEICSMAGYPEDNQHELNGYDEEVDEEEGHPGRRVGRDGGSGYAVAVGEDGRGAGGDSLGKIFVGGVAWETTEESFSKHFEKYGAITDSVIMKDKHTKMPRGFGFVTFSDPSVIDKVLEDDHVIDGRTVEVKRTVPREEMITKDGPKTRKIFIGGLPPSLTEDELKDHFSSYGNVVEHQIMLDHSTGRSRGFGFITFESEDSVERVISEGRMRDLGGKQVEIKKAEPKKHGSDHSSNGRSNHGGGAYRNSYRSGGGAGSGSSGGGGGYGYGGAYRSAAAGYGYDGGAGAGYGYGRGYGYGGNAGFGSSFGGGYGGSMYGGAAYGAYGAYGGGAYGGGAYGGGAYG…
	ZmRBGD5	GRMZM2G167505	MESDQGKLFIGGISWETTEEKLSEHFSAYGEVTQAAVMRDKITGRPRGFGFVVFADPAAVDRALQDPHTLDGRTVDVKRALSREEQQASKAANPSGGRNSGGGGGGGGGSDASGARTKKIFVGGLPSTLTEDGFRQYFETFGIVTDVVVMYDQNTQRPRGFGFITFDSEDAVDRVLQKTFHDLGGKLVEVKRALPREANPGGSGGGRSGGGGGYQSNNGHNTSSGSYDGRSDGGRYGQTQQGSGGGGYPGYGAGGYGAGAAGYGYGANPAVGYGNYGAGGYGGVPAAYGGHYGNPGAAGSGYQGGHPGSNRGPWGSQAPSAYGTGGYGGSAGYSAWNNSSGGGNALNSQAPGGPAGYGSQGYGYGGYGGDPSYASHGGYGAYGARIDSAGNPATGGSSG…
	ZmRBGD6	GRMZM2G167356	MAGYPEDNQHALNGYDDEEVDEEGHPGRRGGRDGASGYGDAGGEDVRGAGGDSSGKIFVGGVAWETTEESFSKHFEKYGAITDSVIMKDKHTKMPRGFGFVTFSDPSVIDKVLEDEHVIDGRTVEVKRTVPREEMNTKDGPKTRKIFIGGLPASLTEDELKDHFSLYGKVLEHQIMLDHSTGRSRGFGFVTFESEDSVERVISEGRMRDLGGKQVEIKKAEPKKHGSDNIGNGRSSQGGGGYRSTYRGGGGAGSGSSGSGGGGYGFGDAYRSAAASYGYDGGAGAGYGYGRGYGYGGNAGFASGFGGGYGGSMYGGAYGAYGAYGGGAYGGGAYGGGAYGGSAYGGAPGGGYGTGGYGSYGGAGGTGGGSTGARGSSRYHPYGK
	ZmRBGD7	GRMZM2G064518	MAGYGEENQNTMSGYEEEEEEEVEEVEEVYEEEEEEEVEEEEEDGEGEADEGAVASEPAAMAAETRSVVGGRGLAKAVGNVDTGGEDGRDADSSGGDASGKIFVGGVAWETTEETFTKHFQKYGAITDSVIMKDKHTRMPRGFGFVTFSDPSVLDRVLEDEHVIDGRTVEVKRTVPKEEMSSKDGPKTKKIFVGGIPPSLTEDKLKEHFSSYGKVVEHQIMLDHSTGRSRGFGFVTFESEDAVERVMSEGRMHDLGGKQVEIKKAEPKKPGVGDSSSNGRHSRGGGHRDSYRGSGGNGFSGNSSGGGYGYSGGYRSTAAAHYGSTAYGAYGRGYGYGGTAGYGLGYGSAYGGSMYGGPYGAYAAYGGAYGGGAYGAPGGYGAGGYGSYGGAGGMGGGGS…
	ZmRBGD8	GRMZM2G104481	MAGYGEENQNAMNGYEEEEEEEEVEEVEEVYEEEEEGDGEGEGDEGAAAEAAAMAAETRSVDGGRGLAEAVGNVDAGGEDERDADSSGGDASGKVFVGGVAWETTEETFTKHFQKYGAITDSVIMKDKHTRMPRGFGFVTFSDPSVLDRVLEDEHVIDGRTVEVKRTVPKELSSKDGPKTKKIFVGGIPPSLTEDKLKEHFSSYGKVVEHQIMLDHSTGRSRGFGFVTFESEDAVERVMSEGRMHDLGGKQVEIKKAEPKKPGAGDSSSNGRHSRGGGHRDSYRGSGVSVNSGGGYGYGGGYRSAAAAYYGSTAYGAYGRGYGYGATSGYGSGYGSAYGGSMYGGPYGAYGSYGGAYGGGAYGAPGGYGGGGYGSYGGAGGMGGGGSAGGRGSSRYHPY…

## Sheet: Sheet5
	BnRBGA1	AT1G74230	MAFLSKVGKIFRQTSTHVTASNSMLQSIRCMSSSKIFVGGISYSTDEFGLREAFSKYGEVVDAKIIVDRETGRSRGFAFVTFTSTEEASNAMQLDGQDLHGRRIRVNYATERGRGFGGPGGGNAGGYGAPSGGYGGGGGYGGSGGYGAPGGGYGGGGGYGAPAGGYGGSSSYGGNAGGGGYGGNSPYGGNAVDGGGSNFGGGYGVAGGVGGSDNFAQGSSSNAGFDDKFSSNEPLGNDTDHQLESAGVEEQFGGSDNQFGDSENGQAEVGGPDGFDQPDDGDVAKRA
	BnRBGA2	AT2G21660	MASADVEYRCFVGGLAWATDERSLETAFSQFGELVDSKIINDRETGRSRGFGFVTFKDEQSMKDAIEGMNGQELDGRSITVNEAQSRGSGGGGGRGGGGGYRGGGGGYGGGGGGYGGGRREGGYGAGGGGYSSRGGGGGGYGGGGRREGGGYGGGEGGGYGGSGGGGW
	BnRBGA3	AT1G74230	MAFLSKVGRIFRQTSTHVTASSSMLQSIRCMSSSKVFVGGISYSTDEFGLREAFSKYGEVVDAKIIVDRETGRSRGFAFVTFTSTEEASNAMQLDGQDLHGRRIRVNYATERGRGFGAPGGGYGGGGGYGAPGGGYGGSGGYGAPAGGFGGGGAGGYGAPAGGYGGNTGGGGGYGGNSPYGGNAGGDGYGSNVGGGYGVAGGVGGSDNFAQGSSSSAGFDDKFSSNEPLGNDTDHQLESGGDEQFGGSDNQFGDSENGQTEVGPDGFDQTDDGDVAKRA
	BnRBGA4	AT2G21660	MASADVEYRCFVGGLAWATDDRALETAFSQYGEVLDSKIINDRETGRSRGFGFVTFKDEKSMKDAIEGMNGQDLDGRSITVNEAQSRGSGGGGGRGGGGGYRSGGGGGYGGGGGGYGGGGGGYGGGRREGGGGYSSRGGGGGGYGGGGRRDGGEGGGYGGGSGGGGW
	BnRBGA5	AT4G13850	MAFCKSLGGLLRQGAVSQTGNVPVQSMLGSLRYMSTKIFVGGLSWGTDDQSLREAFSNFGEVIDSKVIVDRDTGRSRGFGFVNFSDDSAANAAISEMDGKELNGRNIRVSVANDRPSPPRAYGGGGGYGGGGAGYGGGGYGGGGDGGGY
	BnRBGA6	AT4G39260	MSAEVEYRCFVGGLAWATGDQELERAFSQFGEVIDSKIINDRETGRSRGFGFVTFKDEKSMRDAIEEMNGKELDGRSITVNEAQSRGSGGGGGRGGGGYGGGGGRGYGGGGGGYGDRRSGGYGGGRGGGGYGGGGGYGGGGRREGGGYGGGDGGYGGSGGGGGGW
	BnRBGA7	AT5G61030	MAFLSKFGNVLKQTTSKQSSLSSPLLSQAIRCMSSSKLFIGGMEYGMNEDSLREAFSKYGEVVETRVILDRETGRSRGFGFVTFTSAEAASSAIQALDGQDLHGRIVKVNYAHDRTSGGGGYGGGGGGYGSGGGGYGGGGGFGGGGAGGYGGAGGYGGGGYGASGGYGSSSSGYGEGSSAGAVGGYNGSSGYGTYGSNNGGFAGDSQFSGNPVDNSSQFGGENTQFGVGGQFGGEAQFGGMEKAEVDNGPVGGLEDDTDVAKRA
	BnRBGA8	AT1G18630	MHYMGLFSKAGNIFRQPRALEAVNAMLQGNLSLTPSKLFVGVVVISDRETGVSKGFGFVTYDSIDAANKAKQQMNDQELDGRIIGVNPADSGGGGGSLARRGGRGGFGRGGFGRGGFGRGGYNFVC
	BnRBGA9	AT4G39260	MSAEVEYRCFVGGLAWATQDADLERTFSQFGEVIDYKIINDRDTGRSRGFGFVTFKDEKSMRDAIEEMNGKELDGRTITVNEAQSRGSGGGGGGRGGGYNRGGGGGYGGGGGGYGGGGGGYERRGGGGYGSGGGGGRGGGGYGGGGRREGGGYGGGDGGYGGNSGGGGGGW
	BnRBGB1	AT3G26420	MSEEVEYRCFIGGLAWSTSDRGLRDAFEKYGHLLEAKVVLDKFSGRSRGFGFITFDEKKAMDEAIAAMNGMDLDGRTITVDKAQPLQGGSGRDHDGDRSRDRGYDRDRSRPSGGRGSGGGDCFKCGKPGHFARECPDESGRGGGGRYSSRDDRYGAKDDRYSTKDDRYGAKDDRYGAKEDRYGRDGGRDGGRDGGRDRYGPDRTDRSGERSRDGGSRGGPGGERHSRAPYDRPRAGGFH
	BnRBGB2	AT3G26420	MSEEVEYRCFIGGLAWATSDRGLRDAFEKYGHLLEAKVVLDKFSGRSRGFGFITFDEKKAMDEAIAAMNGMDLDGRTITVDKAQPQGGSGRDRDGDRGRDRDRGYDRDRSRPSGGGDCFKCGKPGHFARECPDESGRGGGRYSSRDDRYSSKDDRYSSKDDRYSAKDDRYGAKEDRYGRDGGRDRYGPDRSGERSGGRSRDDGSRGGSGGERHGRAPYDRPRDGGFH
	BnRBGB3	AT5G04280	MATKEGSRIFVGGLSPEVTERDLERTFGRFGDILDCQIMMERETGRSRGFGFITFADRRAMDESIREMHGRDFGDRVISVNRAEPKMGRDDGESHGSRGGRDGGYSLAGKGSFGGGGRVGDDECFKCGRAGHWARDCPSASGGRGGPVGGFSSRAAYGGSDGRVDRYADRDRYADRERYVDDRYDAPRFGARDRFDSREAYIPRDRYASDRYAAPVDRFAGGDRYSRGSDRYPPASYEKPRSFERDVVPSAGSDRYGGGRAGGPIRGGDEGRGFRSRASGPYERPNRSSGGGGGYPSSGTFDRY
	BnRBGD1	AT2G33410	MESDQGKLFIGGISWDTDENLLREYFSNYGEVSQVTVMREKATARPRGFGFVSFSDPAVIDRVLQSKHHIDNRDVDVKRAMSREEQSPGGGGRPGSFNASRSLDSGANVRTKKIFVGGLPPALTSDEFRAYFETYGPVSDAVIMIDQATQRPRGFGFVSFDSEDSVDLVLHKTFHDLNGKQVEVKRALPKDANPGVAGGGGGGRGGGGGFPGYGGSGGSGYEGGRVDSSRYMPPQNAGSGYPPYGGSGYGTGYGYGSNGVGYGGFGGYGNPSGAAPYGNPGVPGAGFGSGPRSSWGGQAPSGYGNVGYGNAAAAAPWGGSGPGSAVMGQGGASAGYGGQGYGYGGNDSSYGTPAGYGAVGGRPNSHGGGYADGSDGSGGYGNHQGNGQAGYGGGYGSGN…
	BnRBGD2	AT2G33410	MESDQGKLFIGGISWDTDENLLREYFSNYGEVLQVTVMREKATGRPRGFGFVAFSDPAVIDRVLQEKHHIDNRDVDVKRAMSREEQSPGGRPGSFNASRSFDSGANVRTKKIFVGGLPPALTSDEFRAYFETYGPVSDAVIMIDQATQRPRGFGFVSFDSEDSVDLVLHKTFHDMNGKQVEVKRALPKDANPGVAGGGGRGGGGGFPGYGGSGGSGYEGRVDSSSRYMPPQNTGSGYPPYGASGYGTGYGYGSNGVGYAGFGGYGNPAGAPYGNPGVPGAGFGSGPRSSWGGQAPSGYGNVGYGNAAAPWGGSGPGSAVMGQGGGASAGYGSSQGYGYGGNDASYGAPSGYGAVGGRPGSMPNSHGGGYADASDGSGVYGNQNHQGNGQAGYGGGYGNG…
	BnRBGD3	AT4G14300	MSREEQQVSGRSGNFNATRSSGGDAYNKTKKIFVGGLPPTLTDEEFRQYFENYGPVADVVIMHDQTTSRPRGFGFVSFDSEDAVDRVLQKNFHDLSGKQVEVKRALPKDANPGGAGRAMGGGGGGYQGFGGGNESSFDGRMDFNRYMQPQNVGNGLPSYGSSGYGVGGGYGNGSNGAGLGGYGAYGGGAAYGATSMPGAGYGSSVAPRNSWDTPSAPSGYGNPGGYGNGAAQSGYGGAPSAQPQYGYGGYGGNGDSGYGNQAAYGAVGGRPGVGGLNNPGGYMGGYDPSQGGYGLGRQGQ
	BoiRBGA1	AT4G39260	MSEVEYRCFVGGLAWATGDAELERTFSQFGEVIDSKIINDRETGRSRGFGFVTFKDEKSMKDAIDEMNGKELDGRTITVNEAQSRGGGGGGGRGGGGYGGRGGGGYGGGGGGYGDRRGGGGYGSGGGGRYGGGGGRRDGGGYGGGDGGYGGGSGGGGW*
	BoiRBGA2	AT1G74230	MAFLSKVGRIFRQTSTHVTASNSMLQSIRCMSSSKIFVGGISYSTDEFGLREAFSKYGEVVDAKIIVDRETGRSRGFAFVTFTSTEEASNAMQLDGQDLHGRRIRVNYATERGSGFGGRGFGGPGGGYGAAGGGYGGGGAGGYGAPAGGYGGGSYGGNAGAYGGNSPYGGNAGGDGYGSNFGGGYGVAGGVGGSDNFAQGSSSSAGFDDKFSSDVPLGNDTDHQLESAGDDNQFGGSENGQSEVGPDGVDQTDDGDFAKRA*
	BoiRBGA3	AT4G39260	MSGETEYRCFVGGLAWATADADLERTFSQFGEVIDSKIINDRETGRSRGFGFVTFKDDKSMRDAIEEMNGKELDGRTITVNEAQSRGSGGGGRGGGGGYNRGGGGGGYGGGGGYGGGGGGYGRRDGGGYGSGGGGGYGGGGRRDGGGYGGGDGGYGGNSGGGGGGW*
	BoiRBGA4	AT2G33410	MESDQGKLFIGGISWDTDENLLREYFSNYGEVLQVTVMREKATGRPRGFGFVSFSDPAVIDRVLQSKHHIDNRDVDVKRAMSREEQSPGGSRPGGSFNAASRSFDSGANVRTKKIFVGDSVDLVLHKTFHDLNGKQVEVKRALPKDANPGVVGGGGGGGFSGYGGGGYEGRVDSSRYMPPQNAGSGYPPYGGSGYGTTGYGYGSNGVGYGGFGGYGNPSGAPYGNPGVPGAGFGSGPRSSWGGQAPSGYGNLGYGNAPAAPWGGSGGPGSAVMGQGGASAGYGYGANDSSYGAPSGYGAIGGRPNSLGGGYADVSDGSGGYGNHQGNGQGGYGGGYGSGNQALQQ*
	BoiRBGA5	AT1G18630	MHYMDLFSKAGNIFRQPRALQAANAMLQGNLSLTPSKLSLISSPTTDVDILKDVFGRFGKIVDVVVISDRETGVSKGFGFVTYDSIDAATKAMQQMNDQELDGRVIGVNPADSGGGGGGLARRGGRGGFGRGGYNFVR*
	BoiRBGA6	AT4G13850	FSGLSWGTDDQSLRDAFANFGEVVDAKVIVDRETGRSRGFGFVNFTDETAANTAISEMDGKDLNGRSIRVNVANERPSTPRYGGGGGYGGGSYGAGGGDGGGY*
	BoiRBGA7	AT4G13850	MRVYDIVVLVITKVDCFYCCAVKVIVDRETGRSRGFGFVNFTDETAANTAISEMDGKDLNGRSIRVNVANERPSTPRYGVGGGYGGGGGYGGGSYGAGGGDGGGY*
	BoiRBGA8	AT4G13850	MRVYDIVVLVITKVDCFYCCAAKVIVDRETGRSRGFGFVNFTDETAANTAISEMDGKDLNGRSIRVNVANERPSTPRYGGGGGYGGGGGYGGGGGYGGGSYGAGGGDGGGY*
	BoiRBGA9	AT1G74230	MAFLSKVGKIIRQTSAHVTASNSMLQSIRCMSSSKIFVGGISYSTDEFGLREAFSKYGEVVDAKIIVDRETGRSRGFAFVTFTSTEEASNAMQLDGQDLHGRRIRVNYATERGSGFGGRGFGGPGGYGAPSGGYGGGGGYGGGAGGYGGGGYNAPAGGYGGGPSYGGNAGGGGYGGNSPYGGNAAGGGYGVAGGVGGSDNFAQGSSSNAGFDDKFSSNEALGNDTDHQLESAGVEEQFGGSDNQFGDSDNGQTEVGGPDGFDQTDDGDVAKKA*
	BoiRBGA10	AT5G61030	MAFLSKLGNILKQTNAHVSSSSPSLFQTIRCMSSSKLFIGGMEYGMNEDSLREAFSKYGEVVETRVILDRETGRSRGFGFVTFTSTEAASSAIQALDGQDLHGRIVKVNYAHDRTSGGGYGGGGGGGYGGGGYGGGGYGGGGYGGGGGYGGGSGGYGSGASGGGYGSGIGGYGGGYGASGGYGSSGSGYGEGSTASAGAVGGYGEGSAASAGAVGGYNGSNGYGEGSTASAGDVGGYNGSSGYATGNTYGSNNGGFAGENQFGGNPVGNSSQFGVGGEAQFGSSMEKPEMMNGPVGDFEDDTDVAKRA*
	BoiRBGA11	AT4G13850	MAFCKNLGGLLRQGAVSQTGNVPVQSMLGSLRYMSTKLFVGGLSWGTDDQSLREAFSNFGEVIDSKVIVDRETGRSRGFGFVNFSDESAANAAISEMDGKELNGRNIRVNVANDRPSAPRAYGGGGGYGGGGGGYGGGGGGYGGGGDGGGY*
	BoiRBGA12	AT1G18630	MHYMGLFSKAGNIFRQPRAMQAANAMLQGNLSLTPSKLFVGGLSPTTDVDILKEVFGKFGKIVDVVVVSDRETGVSKGFGFVTYDSIDAANKAMQQMNDQELDGRIIGVNPADSGGGGGGFARRGGYGGGRGGFGRGGFGRGGFGRGGYNFVR*
	BoiRBGA13	AT2G21660	MASPDVEYRCFVGGLAWATDDRALETAFSHYGDVLDSKIINDRETGRSRGFGFVTFRDEKSMKDAIEGMNGQDLDGRSITVNEAQSRGSGGGGGRGGGGGGYRSGGGGGYGGGGGGYGGGGGRREGGYSGGGGGGYSSRGGGGGGGYGGRRDGGEGGGYGGSGGGGW*
	BoiRBGA14	AT5G61030	MAFLSKFGNVLKQTTSKQLNANGSLSSPSLFQAIRCMSSSKLFIGGMEYGMNEDSLREAFSKYGEVVETRVILDRETGRSRGFGFVTFTSAEAASSAIQALDGQDLHGRIVKVNYAHDRTSGGGGYGGGGYGGGGYGGGGGYGGGSGGYGGGGAGGYGGGGYGTSGGYGSSGYGESSTASAGAVGGYNGSGGYGEGSTANAGAVGGYGSGNTYGSNNGGFAGENQVGGDNSQFSGENTQFGVGGGQSGGQAQFGGMENGAVGDFEDDTDVAKRA*
	BoiRBGB1	AT3G26420	MSEEVEYRCFIGGLAWATSDRGLRDAFEKYGHLTEAKVVLDKFSGRSRGFGFITFDDKKAMDEAIAAMNGMDLDGRTITVDKAQPQGGSGRDHDGDRSRDRDRDRGYDRDRSRPSGGGRGGSGGGDCFKCGKPGHFARECPDESGRGGGGGGGRYSSRDDRYSSKDDRYGGKDDRYSSKDDRYSAKDDRYGAKEDRYGRDRYGPDRSGERSGGRSRDDGSRGGSGGERHGRAPYDRPRDGGFH*
	BoiRBGB2	AT5G04280	MATKEGSRIFVGGLSPEVTERDLQRTFGRFGEILDCQIMMERDTGRSRGFGFITFADRRAMDESIREMHGRDFGDRVISVNRAEPKMGGRDDGESHGSRGGGRDGGYSLAGKGSFGGGGRVGEDECFKCGRVGHWARDCPSATGGRGGPVGGFSSRAAYGGSDGRVDRYADRERYVDRERYIDDRYDGGAPRFGARDRFDSREAYIPRDRYASDRYAAPVDRFAGGDRYSRGSDRYPPASYEKPRSFERDLVPSAGSDRYGGGRAGGPIRGGDEGRGFRSRASGPYERPSRSSGGGGGYPSSGTLDRY*
	BoiRBGD1	AT2G33410	FFFSFLSISQTQTLIFSRHSNFHSSSPLSSPGEGFVGVESRVPYNGEMESDQGKLFIGGISWDTDENLLKEYFANYGEVLQVTVMREKATGRPRGFGFVAFSDPAVIDRVLQEKHHIDNRDVDVKRAMSREEQSPGGRPGGFNASRSFDSGANVRTKKIFVGGLPPALTSDEFRAYFETYGPVSDAVIMIDQATQRPRGFGFVSFDSEDSVDLVLHKTFHDMNGKQVEVKRALPKDANPGIAGGGGGRGGSGGFPGYGGSGYEGGRVDSSNRYMQPQNAGSGYPPYGASGYGTGYGYGSNGVGYGGFGGYGNPAGAPYGNPAGVPGAGFGSGPRSSWGGQAPSGYGNVGYGNAAAPWVGGSGPGSAVMGQGGGASAGYGSSQGYGYGGNDSSHGAPSGY…
	BoiRBGD2	AT2G33410	MESDQGKLFIGGISWETDENILREYFSNFGEVLQVTVMRDKATGRPRGFGFVAFSDPAVIDRVLQDKHHIDNRDVDVKRAMSRDEQSPAGRQGGFNGNRSFDSGANVRTKKIFVGGLPPALTSDEFRAYFETYGPVSDAVIMIDQATQRPRGFGFVSFDSEDSVDLVLHKTYHDLSGKQVEVKRALPKDANPGMAGGGGRSGGGFPGYEGRVDSNRYMPPQNAGSGYPPYGGASGYGTGYGYGSNGAGYGGFGGGRYGNPSGAPYGNPGGPGAGFGSGPRPSWEGQAPSGYGNNVGYGNAAAPPWGGSGPGSVGIGQGGAAAGYGSQGYGYGGNDSSYGTQSGYGAVGGRPNSHGGGYADVSDGSGGYGNHQVNGQAGYGGGYGRQAQQQ*
	BoiRBGD3	AT5G40490	MDPYATETVVDEENHEVKPSEDVEDDDDKTQPQSGGGIDSAGKIFVGGLARETTSAEFVKHFEKYGEITDSVIMKDRKTGQPRGFGFVTYADSSVVDKLIQDNHIINGKQVEIKRTIPRGSMSSSNEIKTKKIFVGGIPSTVDDDEFKEFFMQFGELKEHQIMRDHATGRSRGFGFVTYESEDMVDLLLAKGNRIELSGTQVEIKKAEPKKPNSVTTPSRRFGDSRSNFGGGYGDGYGGGPGGGYGGPDGPYKSGGGYAGGRSGGYGGYGGEFGGYGGGGYGGGVGPYRGGEPPLGYSGRYGGGGGGGYNRGGYGMGGGGGGGYGGGPGDMYGGPYGEPAGGYGGPSGSYGGGYGSGGYGGGGYRGSSGGYDMGGTGVGGGGGYPGGGGGGASGGGSFY…
	BolRBGA1	AT2G21660	MAAPDVEYRCFVGGLAWATDERSLETAFSKFGELVDSKIINDRETGRSRGFGFVTFKDEQSMKDAIEGMNGQDLDGRSITVNEAQSRGSGGGGGGRGGGGGYRGGGGGGGYGGGGGGYGGGRREGGYSGGGGGYSSRGGGGGGYGGGGRREGGGYGGGDGGYGGGGGGGGW
	BolRBGA2	AT4G13850	MAFCKSLGGLLRQGVVSQTGNVPVTSMLGSLRYMSTKLFVGGLSWGTDDQSLREAFANFGEVVDAKVIVDRETGRSRGFGFVNFTDETAANTAISEMDGKDLNGRSIRVNVANERPSTPRYGGGGGYGGGGGYGGGSYGAGGGDGGGY
	BolRBGA3	AT1G18630	MHYMGLFSKAGNIFRQPRAMQAANAMLQGNLSLTPSKLFVGGLSPTTDVDILKEVFGKFGKIVDVVVVSDRETGVSKGFGFVTYDSIDAANKAMQQMNDQELDGRIIGVNPADSGGGGGGFARRGGYGGGRGGFGRGGFGRGGFGRGGYNFVR
	BolRBGA4	AT4G39260	MSGETEYRCFVGGLAWATADADLERTFSQFGEVIDSKIINDRETGRSRGFGFVTFKDDKSMRDAIEEMNGKELDGRTITVNEAQSRGGGGGGRGGGGGYNRGGGGGGYGGGGGYGGGGGGYGRRDGGGYGSGGGGGYGGGGRRDGGGYGGGDGGYGGNSGGGGGGW
	BolRBGA5	AT5G61030	MAFLSKLGNILKQTNAKGSLSTSPSLFQAIRCMSSSKLFIGGMEYGMNEDSLREAFSKYGEVVETRVILDRETGRSRGFGFVTFTSTEAASSAIQALDGQDLHGRIVKVNYAHDRTSGGGYGGGGGGGYGGGGGYGGGAGGYGGGAGGYGSGTGGYGGGYGASGGYGGGYGASGGYASRGGGYGEGSAANAGAVGGYNGSNGYGEGSTASAGDVGGYNGSSGYATGNTYGSNNGGFAGENQFGGNPVGNSSQFGVGGEAQFGSSMEKPEMMNGPVGDFEDDTDVAKRA
	BolRBGA6	AT4G13850	MAFCKYLGGLLRQGAVSQTGNVPVQSMLGSLLYMSTKLFVGGLSWGTDDQSLREAFSNFGEVIDSKVIVDRETGRSRGFGFVNFPDESAANAAFSEMDEKELNGRNIRVNVANDRPSAPRAYGGGGYGGGGGDGGVY
	BolRBGA7	AT1G74230	MAFLSKVGKIIRQTSAHVTASNSMLQSIRCMSSSKIFVGGISYSTDEFGLREAFSKYGEVVDAKIIVDRETGRSRGFAFVTFTSTEEASNAMQLDGQDLHGRRIRVNYATERGSGFGGRGFGGPGGYGAPSGGYGGGGGYGGGAGGYGGGGYNAPAGGYGGGPSYGGNAGGGGGYGGNSPYGGNAAGGGGSNFGGGYGVAGGVGGSDNFAQGSSSNAGFDDKFSSSEALGNDTDHQLESAGVEEQFGGSDNQFGDSENGQTEVGGPDGFDQTDDGDVAKKA
	BolRBGA8	AT4G39260	MSEVEYRCFVGGLAWATGDAELERTFSQFGEVIDSKIINDRETGRSRGFGFVTFKDEKSMKDAIDEMNGKELDGRTITVNEAQSRGGGGGGGRGGGGYGGRGGGGYGGGGGGYGDRRGGGGYGSGGGGRGGGGYGSGGGGYGGGGGRRDGGGYGGGDGGYGGGSGGGGW
	BolRBGA9	AT4G13850	MAFCKNLGGLLRQGAVSQTGNVPVQSMLGSLRYMSTKLFVGGLSWGTDDQSLREAFSNFGEVIDSKVIVDRETGRSRGFGFVNFSDESAANAAISEMDGKELNGRNIRVNVANDRPSAPRAYGGGGGYGGGGGGYGGGGGGYGGGGDGGGY
	BolRBGA10	AT5G61030	MAFLSKFGNVLKQTTSKQLSANGSLSSPSLFQAIRCMSSSKLFIGGMEYGMNEDSLREAFSKYGEVVETRVILDRETGRSRGFGFVTFTSAEAASSAIQALDGQDLHGRIVKVNYAHDRTSGGGGYGGGGYGGGGYGGGGGYGGGSGGYGGGGAGGYGGGGYGTSGGYGSSGYGESSTASAGAVGGYNGSGGYGEGSTANAGAVGGYGSGNTYGSNNGGFAGENQVGGDNSQFSGENTQFGVGGGQSGGQAQFGGMENGAVGDFEDDTDVAKRA
	BolRBGA11	AT1G74230	MQIRPNMAFLSKVGRIFRQTSTHVTASNSMLQSIRCMSSSKIFVGGISYSTDEFGLREAFSKYGEVVDAKIIVDRETGRSRGFAFVTFTSTEEASNAMQLDGQDLHGRRIRVNYATERGSGFGGRGFGGPGGGYGAAGGGYGGGGAGGYGAPAGGYGGGSYGGNAGAYGGNSPYGGNAGGDGYGSNFGGGYGVAGGVGGSDNFAQGSSSSAGFDDKFSSDVPLGNDTDHQLESAGDDNQFGGSENGQSEVGPDGVDQTDDGDVAKRA
	BolRBGA12	AT2G21660	MASPDVEYRCFVGGLAWATDDRALETAFSHYGDVLDSKIINDRETGRSRGFGFVTFKDEKSMKDAIEGMNGQDLDGRSITVNEAQSRGGGGGGGRGGGGYRSGGGGGYGGGGGGYGGGGGRREGGYSGGGGGGYSSRGGGGGGGYGGRRDGGEGGGYGGSGGGGW
	BolRBGB1	AT5G04280	MATKEGSRIFVGGLSPEVTERDLQRTFGRFGDILDCQIMMERDTGRSRGFGFITFADRRAMDESIREMHGRDFGDRVISVNRAEPKMGGRDDGESHGSRGGGRDGGYSLAGKGSFGGGGRVGEDECFKCGRVGHWARDCPSATGGRGGPVGGFSSRAAYGGSDGRVDRYADRERYVDRERYIDDRYDGGAPRFGARDRFDSREAYIPRDRYASDRYAAPVDRFAGGDRYSRGSDRYPPASYEKPRSFERDLVPSAGSDRYGGGRAGGPIRGGDEGRGFRSRASGPYERPSRSSGGGGGYPSSGTLDRY
	BolRBGB2	AT3G26420	MSEEVEYRCFIGGLAWSTSDRGLRDAFEKYGHLLEAKVVLDKFSGRSRGFGFITFDEKKAMDEAIAAMNGMDLDGRTITVDKAQPLQGGSGRDHEGDRSRDRGYDRDRSRPSGGRGSGGGDCFKCGKPGHFARECPDESGRGGGGRYSSRDDRYSGKDDRYGAKDDRYSSKDDRYSAKDDRYGAKEDRYGRDGGRDRYGPDRNGDRSGGRSRDGGSRGGPGGERHSRAPYDRPRAGGFH
	BolRBGD1	AT3G13224	MGSRSRNENFQSGDGASPGKIFIGGLHKDTTNTEFNKHFGKYGEITDSVEIKRTIPKGAAGGGNQSKDFKTKKIFVGGIPSSVTEDELKDFFAKYGTIVEHQIIRDHETNRSRGFGFVIFDSEEVVDELLSKGNMVDMADTQVEIKKAEPKKSSNRSPPSYGSHPRGRSSFNDSYGGPYGGFDGGYGPPPGPIRSHGGPPSRFAAGYGYGRGAVGPEFGGGYGGYGGGSLGYRSEPPLGYSSRFGPYGSGFGGEGYGGGGGGGYGRGGGEGYGGYGGGPGYGGGFESGGPGGSYEGAGGPGPYGRGYSSSSRYHPYAR
	BolRBGD2	AT2G33410	MESDQGKLFIGGISWETDENILREYFSNFGEVLQVTVMRDKATGRPRGFGFVAFSDPAVIDRVLQDKHHIDNRDVDVKRAMSRDEQSPAGRQGGFNGNRSFDSGANVRTKKIFVGGLPPALTSDEFRAYFETYGPVSDAVIMIDQATQRPRGFGFVSFDSEDSVDLVLHKTYHDLSGKQVEVKRALPKDANPGMAGGGGRSGGGFPGYEGRVDSNRYMPPQNAGSGYPPYGGASGYGTGYGYGSNGAGYGGFGGGRYGNPSGAPYGNPGGPGAGFGSGPRPSWEGQAPSGYGNNVGYGNAAAPPWGGSGPGSVGIGQGGAAAGYGSQGYGYGGNDSSYGTQSGYGAVGGRPNSHGGGYADVSDGSGGYGNHQVNGQAGYGGGYGRQAQQQ
	BolRBGD3	AT2G33410	MESDQGKLFIGGISWDTDENLLKEYFANYGEVLQVTVMREKATGRPRGFGFVAFSDPAVIDRVLQEKHHIDNRDVDVKRAMSREEQSPGGRPGGFNASRSFDSGANVRTKKIFVGGLPPALTSDEFRAYFETYGPVSDAVIMIDQATQRPRGFGFVSFDSEDSVDLVLHKTFHDMNGKQVEVKRALPKDANPGIAGGGGGRGGSGGFPGYGGSGYEGGRVDSSSRYMPPQNAGSGYPPYGASGYGTGYGYGSNGVGYSGFGGYGNPAGAPYGNPAGFGSGPRSSWGGQAPSGYGNVGYGNAAAPWVGGSGPGSAVMGQGGGASAGYGYGGNDSSYGAPSGYGAVGGRPGSMPNSHSGGYADGSDGSGGYGNLNHQGNGQAGYGGGYGNGRQAQQQ
	BolRBGD4	AT2G33410	MESDQGKLFIGGISWDTDENLLREYFSNYGEVLQVTVMREKATGRPRGFGFVSFSDPAVIDRVLQSKHHIDNRDVDVKRAMSREEQSPGGSRPGGSFNAASRSFDSGANVRTKKIFVGGLPPALTSDEFRAYFETYGPVSDAVIMIDQTTQRPRGFGFVSFDSEDSVDLVLHKTFHDLNGKQVEVKRALPKDANPGVVGGGGGGGFSGYGGGGYEGRVDSSRYMPPQNAGSGYPPYGGSGYGTTGYGYGSNGVGYGGFGGYGNPSGAPYGNPGVPGAGFGSGPRSSWGGQAPSGYGNLGYGNAPAAPWGGSGGPGSAVMGQGGASAGYGYGANDSSYGAPSGYGAIGGRPNSLGGGYADVSDGSGGYGNHQGNGQGGYGGGYGSGNQALQQ
	BoRBGA1	AT4G13850	FSGLSWGTDDQSLREAFANFGEVVDAKVIVDRETGRSRGFGFVNFTDETAANTAISEMDGKDLNGRSIRVNVANERPSTPRYGVGGGYGGGGGYGGGSYGAGGGDGGGY
	BoRBGA2	AT4G39260	MSAEVEYRCFVGGLAWATGDAELERTFSQFGEVIDSKIINDRETGRSRGFGFVTFKDEKSMRDAIDEMNGKELDGRTITVNEAQSRGSGGGGGRGRGGGGYGGGGGGYGDRRGGGGYGSGGGGRGGGGYGSGGGGYGGGGGRRDGGGYGGGDGGYGGGSGGGGW
	BoRBGA3	AT1G74230	MAFLSKVGRIFRQTSNYVTVSNSILQSISSSKIFVGGISYSTDEFGLREAFSKYGQVVDAKIIVDRETGRSRGFAFVTFTSNQEATNAMQLDRQHLHGRRIRVNFATERGSGFGGRGFGGPSGGAVFYDDPLPCGYSEEFSVWCH
	BoRBGA4	AT1G74230	MAFLSKVGRIFRQTSTHVTASNSMLQSIRCMSSSKIFVGGISYSTDEFGLREAFSKYGEVVDAKIIVDRETGRSRGFAFVTFTSTEEASNAMQLDGQDLHGRRIRVNYATERGSGFGGRGFGGPGGGYGAAGGSYGGNAGAYGGNSPYGGNAGGDGYGSNFGGGYGVAGGVGGSDNFAQGSSSSAGFDDKFSSDVPLGNDTDHQLESAGDDNQFGGSENGQSEVGPDGVDQTDDGDFAKRA
	BoRBGA5	AT4G39260	MSGETEYRCFVGGLAWATADADLERTFSQFGEVIDSKIINDRETGRSRGFGFVTFKDDKSMRDAIEEMNGKELDGRTITVNEAQSRGGGGGGRGGGGGGYNRGGGGGGYGGGGGYGGAGGGYGRRDGGGYGSGGGGGYGGGGRRDGGGYGGGDGGYGGNSGGGGGGW
	BoRBGA6	AT2G21660	MAAPDVEYRCFVGGLAWATDERSLETAFSKFGELVDSKIINDRETGRSRGFGFVTFKDEQSMKDAIEGMNGQDLDGRSITVNEAQSRGSGGGGGGRVGGGGYRGGGGGYGGGGGGYGGGRREGGYSGGGGGYSSRGGGGGGYGGGGRREGGGYGGGDGGYGGGGGGGGW
	BoRBGA7	AT1G74230	MAFLSKVGKIIRQTSAHVTASNSMLQSIRCMSSSKIFVGGISYSTDEFGLREAFSKYGEVVDAKIIVDRETGRSRGFAFVTFTSTEEASNAMQLDGQDLHGRRIRVNYATERGSGFGGRGFGGPGGYGAPSGGYGGGGGYGGGAGGYGGGGYNAPAGGYGGGPSYGGNAGGGGYGGNSPYGGNAAGGGYGVAGGVGGSDNFAQGSSSNAGFDDKFSSNEALGNDTDHQLESAGVEEQFGGSDNQFGDSDNGQTEVGGPDGFDQTDDGDVAKKA
	BoRBGA8	AT4G39260	MDSAESEYRCFVGGLAWATDEQSLGRTFSEFGEVLDSKIIIDRETGRSKGFGFVTFKDEESMRAAIERMNGQELDGRNITVNEAQAQSSRGGNGGGYNRGGGGYGGGGYGGGGGYGSGGGGYGGRRDQGGYGGGGGGYGGGGYGGGRREGGYGGGGGGGGDGGYGGRSDSGNWRE
	BoRBGA9	AT4G13850	MAFCKNLGGLLRQGAVSQTGNVPVQSMLGSLRYMSTKLFVGGLSWGTDDQSLREAFSNFGEVIDSKVIVDRETGRSRGFGFVNFSDESAANAAISEMDGKELNGRNIRVNVANDRPSAPRAYGGGGGYGGGGGGYGGGGGGYGGGGDGGGY
	BoRBGA10	AT2G21660	MASPDVEYRCFVGGLAWATDDRALETAFSQYGDVLDSKIINDRETGRSRGFGFVTFKDEKSMKDAIEGMNGQDLDGRSITVNEAQSRGGGGGGGRGGGGGGYRSGGGGGYGGGGGGYGGGGGRREGGYSGGGGGGYSSRGGGGGGGYGGRRDGGEGGGYGGSGGGGW
	BoRBGA11	AT5G61030	GRVLAEAKNQRGLRGTCSLILLAVLKVRCLKAMAFLSKFGNVLKQTTSKQLSANGSLSSPSLFQAIRCMSSSKLFIGGMEYGMNEDSLREAFSKYGEVVETRVILDRETGRSRGFGFVTFTSTEAASSAIQALDGQDLHGRIVKVNYAHDRTSGGGGYGGGGYGGGGSGGYGGGGAGGYGGGGYGTSGGYGSSGYGESSTASAGAVGGYNGSGGYGEGSTANAGAVGGYGSGNTYGSSNGGFAGENQVGGDNSQFSGENTQFGVGGGQCGGEAQFGGMENGAVGDFEDDTDVAKRA
	BoRBGB1	AT3G26420	MSEEVEYRCFIGGLAWATSDRGLRDAFEKYGHLTEAKVVLDKFSGRSRGFGFITFDDKKAMDEAIAAMNGMDLDGRTITVDKAQPQGGSGRDHDGDRSRDRDRDRGYDRDRSRPSGGGRGGSGGGDCFKCGKPGHFARECPDESGRGGGGGGGRYSSRDDRYSSKDDRYGGKDDRYSSKDDRYSAKDDRYGAKEDRYGRDRYGPDRSGERSGGRSRDDGSRGGSGGERHGRAPYDRPRDGGFH
	BoRBGB2	AT5G04280	MMERDTGRSRGFGFITFADRRAMDESIREMHGRDFGDRVISVNRAEPKMGGRDDGESHGSRGGGRDGGYSLAGKGSFGGGGRVGEDECFKCGRVGHWARDCPSATGGRGGPVGGFSSRAAYGGSDGRVDRYADRERYVDRERYIDDRYDGGAPRFGARDRFDSREAYIPRDRYASDRYAAPVDRFAGGDRYSRGSDRYPPASYEKPRSFERDLVPSAGSDRYGGGRAGGPIRGGDEGRGFRSRASGPYERPSRSSGGGGGYPSSGTLDRY
	BoRBGB3	AT3G26420	MSEEVEYRCFIGGLAWSTSDRGLRDAFEKYGHLLEAKVVLDKFSGRSRGFGFITFDEKKAMDEAIAAMNGMDLDGRTITVDKAQPLQGGSGRDHDGDRSRDRGYDRDRSRPSGGRGSGGGDCFKCGKPGHFARECPDESGRGGGGRYSSRDDRYGAKDDRYSSKDDRYSAKDDRYGAKEDRYGRDGGRDRYGPDRNGDRSGGRSRDGGSRGGPGGERHSRAPYDRPRAGGFH
	BoRBGD1	AT3G13224	MGSRSRNENFQSGDGASPGKIFIGGLHKDTTNTEFNKHFGKYGEITDSVIMRDRHTGLPRGFGFITFADPSVVDQVIEDTHTFNGKQVEIKRTIPKGAGAGGNQPKDFKTKKIFVGGIPSSVTEDELKDFFAKYGTIVEHQIIRDHETNRSRGFGFVIFDSEEVVDELLSKGNMVDMADTQVEIKKAEPKKSSNRSPPSYGSHPRGRSSFNDSYGGPYGGPYGGFDGGYGPPPGPIRSHGGPPSRFAAGYGYGRGGVGPEFGGGYGGYGGGSLGYRSEPPLGYSSRFGPYGSGFGGEGYGGGGGGGYGRGGGEGYGGYGGGPGYGGGFESGGPGGSYEGAGGPGPYGRGYSSSSRYHPYAR
	BoRBGD2	AT2G33410	LATLPLSKSVFFFSFLSISQTQTLIFSRHSNFHSSFPLSSPGEGFVGVESRVPYNGEMESDQGKLFIGGISWDTDENLLKEYFANYGEVLQVTVMREKATGRPRGFGFVAFSDPAVIDRVLQEKHHIDNRDVDVKRAMSREEQSPGGRPGGFNASRSFDSGANVRTKKIFVGGLPPALTSDEFRAYFETYGPVSDAVIMIDQATQRPRGFGFVSFDSEDSVDLVLHKTFHDMNGKQVEVKRALPKDANPGIAGGGGGRGGSGGFPGYGGSGYEGGRVDSSSRYMPPQNAGSGYPPYGASGYGTGYGYGSNGVGYSGFGGYGNPAGAPYGNPAGFGSGPRSSWGGQAPSGYGNVGYGNAAAPWVGGSGPGSAVMGQGGGASAGYGYGGNDSSYGAPSGYG…
	BoRBGD3	AT4G14300	MDSDQGKLFVGGISWETDEDKLREHFSSYGDVSQAIVMRDKLTGRPRGFGFVIFSDPSLLDRVLQDKHHIDSREVDVKRAMSREEQQVSGRSGNLNATRGSGGDAYNKTKKIFVGGLPPTLTDEEFRQYFEQYGPVADVVIMHDQTTSRPRGFGFVSFDSEDAVDRVLQKSFHDLNGKQVEVKRALPKDANPGGAGRAMGGGYQGFGGSEGGFDGRVDFNRYMQPQNVGNGLPSYGGSSGYGAGGGYGNGSNGAGFGGYGGYGAGAGAAYGATGMPGGGYGSSVAPRNAWDTPSAPSGYGNPGGYGNGAAQSGYGAPPAQTQYGYGGYSGSGDAGYGNQAAYGAVGGRPSVGGLNNPGGGYMGGYDPSQGGYGLGRQGQ
	BoRBGD4	AT2G33410	MESDQGKLFIGGISWETDENILREYFSNFGEVLQVTVMRDKATGRPRGFGFVAFSDPAVIDRVLQDKHHIDNRDVDVKRAMSRDEQSPAGRQGGFNGSRSFDSGANVRTKKIFVGGLPPALTSDEFRAYFETYGPVSDAVIMIDQATQRPRGFGFVSFDSEDSVDLVLHKTYHDLSGKQVEVKRALPKDANPGMAGGGGRSGGGFPGYGGSGGSGYESRVDSNRYMPPQNAGSGYPPYGAASGYGTGYGYGSNGAGYGGFGGGYGNPSGAPYGNPGGPGAGFGSGPRPSWEGQAPSGYGNNVGYGNAAAAPWGGSGPGSAVMGQGGASAGYGSQGYGYGGNDSSYGTQSGYGAVGGRPNSHGGGYADVSDGSGGYGNHQVNGQAGYGGGYGRQAQQQ
	BoRBGD5	AT2G33410	MESDQGKLFIGGISWDTDENLLREYFSNYGEVLQVTVMREKATGRPRGFGFVSFSDPAVVDRVLQSKHHIDNRDVDVKRAMSREEQSPGGSRPGGSFNAASRSFDSGASVRTKKIFVGGLPPALTSDEFRAYFETYGPVSDAVIMIDQTTQRPRGFGFVSFDSEDSVDLVLHKTFHDLNGKQVEVKRALPKDANPGVVGGGGGGGFSGYGGGGYEGRVDSSRYMPPQNAGSGYPPYGGSGYGTTGYGYGSNGVGYGGFGGYGNPSGAPYGNPGVPGAGFGSGPRSSWGGQAPSGYGNVGYGNAPAAPWGGSGGPGSAVMGQGGASAGYGYGANDSSYGAPSGYGAVGGRPNSLGGGYADVSDGSGGYGNHQGNGQGGYGGGYGSGNQALQQ
	BoRBGD6	AT1G17640	MDYNSGRGYGDDSYHRHLQEEQLPPSDYVVETVDDRSNGGAAAVDTGGMQMKPSSVHRHSSSSMCSPGKLFVGGVSWETTEENFGKYFEKFGEVVDSVIMRDRMTGKPRGFGFVTFADSAVAEKVLEEEEHVIDDRKVDLKRTVPRGDRDTDTKAVSKTRKIFVGGLPPFLEEDELKKYFCVYGDIIEHQIVYDHHTGRSRGFGFVTFLAEDSVDRLFSDGKVHELGDKQVDIKRAEPKRAGRDNSFRSYGASGKYDQEDCYGGNANEDYNMYGGYGGYGAYAGNSMVNAAAGFYGYGGGYGYGYGYGYGGQMFNPGYGAGGYSHMGGGYGVAAAAAYGGGKAHGDGNSGSSSGRGNGSNGIGPGRYHPYQK
	RsRBGA1	AT4G13850	MAFCKSLGGLLRQGSVSQTGNVPVQSMIGSLRYMSTKLFVGGLSWGTDDQSLREAFSNFGEVIDSKVIVDRETGRSRGFGFVNFSDESAANAAISEMDGKELNGRNIRVNVANDRPSAPRAYGGGGGYGGGGGYGGGGGGYGGGGDGGGY*
	RsRBGA2	AT4G13850	MAFCKSLGGLLRQGAVSQTGNVPVQSMLGSLRFMSTKLFVGGLSWGTDDQSLREAFSNFGEVIDSKVIVDRETGRSRGFGFVNFSDESAANAAISEMDGKELNGRNIRVNVANDRPSAPRAYGGGGGGYGGGGGYGGGGGGYGGGGDGGY*
	RsRBGA3	AT4G39260	MSAEVEYRCFVGGLAWATGDQELERTFSQFGEVIDSKIINDRETGRSRGFGFVTFKDEKSMRDAIEEMNGKELDGRTITVNEAQSRGSGGGGGRGYGGGGGGYGGGGRRDGGGDGGYGGSGGGGGGW*
	RsRBGA4	AT4G39260	MSAEVEYRCFVGGLAWATADADLERTFSQFGEVIDSKIINDRETGRSRGFGFVTFKDEKSMRDAIEEMNGKELDGRTITVNEAQSRGSGGGGGGRGGGGGYNRGGGGGYGRRDGGGGGYGGGRGGGGYGGGGRRDGGGYGGGDGGYGGNSGGGGGGW*
	RsRBGA5	AT2G21660	MASADVEYRCFVGGLAWATDDRALETAFSQYGDVLDSKIINDRETGRSRGFGFVTFKDEKSMRDAIEAMNGQDLDGRSITVNEAQSRGSGGGGGGRGGGGGGYRSGGGGGGYGGGGGGYGGGRREGGYSGGGGGGYSSRGGGGGGYGGGGRRDGGEGGGYGGGSGGGGW*
	RsRBGA6	AT1G74230	MAFLSKVGRIFRQTSTHVSASNSIMLQSIRCMSSSKIFVGGISYSTDEFGLREAFSKYGEVVDAKIIVDRETGRSRGFAFVTFTSTEEASNAMQLDGQDLHGRRIRVNYATERGSGFGGRGFGGPGGGYGAPGGGYGGGGGYGAPGGYGGGGGGYGAPAGGYGGGGAGGYDAPAGGYGGNSPYGGNSGGDGYGVAGGVGGSDNFAQGSSSSAGFDDKFSSNEPLGNGTDHQLESAGDEQFGGSDNQFGDSENGQTEAGADGFDQTDDGDVAKRA*
	RsRBGA7	AT1G74230	MAFLSKVGKIFRQTSTHVTTSNSMLQSIRCMSSSKIFVGGISYSTDEFGLREAFSKYGEVVDAKIIVDRETGRSRGFAFVTFTSTEEASNAMQLDGQDLHGRRIRVNYATERGSGFGGRGFGGPGGGNAGGYGAPSGGYGGGGGYGAPGGGYGGGGYGAPAGGYGGGPSYGGNAGGGGYGGNSPYGGNAVGDGYGSNVGGGGYGVAGGVGGSDNFAQGSSSNAGFDDKFSSNEPLGNDTDHQLESAGDEQFGGSDNQFGGSENGQTEVAPDGFDQPDDGDVAKRA*
	RsRBGA8	AT2G21660	MASADVEYRCFVGGLAWATDERSLETAFSQFGELVDSKIINDRETGRSRGFGFVTFKDEQAMKDAIEGMNGQELDGRSITVNEAQSRGSGGGGGGRGGGGGYRGGGGGGYGGGGGYGGGRREGGYSGGGGGYSSRGGGGGGYGGGGRREGGGYGGGEGGGYGGGGGGGGW*
	RsRBGA9	AT1G18630	MHYMDLFSKAGNIFRQPRALQAANAMLQGNLSLTPSKLFVGGLSPTTDVDILKDVFGRFGKIVDVVVISDRETGVSKGFGFVTYDSIDAANKAMQQMNDQELDGRIIGVNPADSGGGGGGLARRGGRGGFGRGGFGRGGFGRGGYNFVR*
	RsRBGA10	AT1G18630	MHYMGLFSKAGNIFRQPRAMQAANAMLQGNLSLTPSKLFVGGLSPTTDVDILKQVFGKFGKIVDVVVVSDRETGVSKGFGFVTYDSIDAANKAMQQMNDQELDGRIIGVNPADSGGGGGGFGRRGGYGGGRGGFGRGGFGRGGFGRGGYNFVR*
	RsRBGB1	AT5G04280	MAATKEGSRIFVGGLSPEVTERDLQRTFSRFGDILDCQIMMERDTGRSRGFGFITFADRRAMDESIREMHGRDFGDRVISVNRAEPKMGRDDGDSHGSRGGRDGGYSLAGKGSFGGGGRVGEDECFKCGRVGHWARDCPSATGGRGGPVGGFSSRAAYGGSDGRVDRYADRERYADRERYIDDRYDAPRFGARDRFDSREAYIPRDRYASERYAAPVDRFAGGDRYSRGSDRYPPASYEKPRSFERDVVPGAGSDRYGGGRAGGPIRGADEGRGFRSRASGPYERPSRSSGGGAGGYPSSGTYDRY*
	RsRBGB2	AT3G26420	MSEEVEYRCFIGGLAWATSDRGLRDAFEKYGHLTEAKVVLDKFSGRSRGFGFITFDEKKAMDEAIAAMNGVDLDGRTITVDKAQPQGGGSGRDHDGDRSRDRDRDRGYDRDRSRPSGGGRGGSGGGDCFKCGKPGHFARECPDESGRGGGGGRYSSRDDRYSSRDDRYGAKDDRYGGKEDRYGRDRYGPDRSGERSGGGRSRDDGSRGGSGGERHGRAPYDRPRD*
	RsRBGD1	AT2G33410	MESDQGKLFIGGISWDTDENLLREYFTNYGEVSQVTVMREKATSRPRGFGFVSFSDPAVIDRVLQTKHHIDNRDVDVKRAMSREEQSPGSRGGSFSGASRSFDSGGANVRTKKIFVGGLPPALTSDEFRAYFESYGPVSDAVIMIDQTTQRPRGFGFVSFDSEDSVDLVLHKTFHDLNGKQVEVKRALPKDANPGVAGGGGGGRGGGGGFPGYGEGRVDSSRYMPPQNAGGSGYPPYGAGYGYGSNGVGYGGFGGYGNPSGAPYGNPGVTVPGAGFGSGPRSSWGGQAPSGYGNVGYGNAAAPAAPWGAVMGQGGASAGYGGQGYGYGGNDSSYGTPSGYGAVGGRPNSLGGGYADGLDGYGNHQGNGQAGYGGGYGSGNQALQQ*
	RsRBGD2	AT5G40490	MDPYGTESVVDEEENHEVKPSEDHVEDDDDKSQPQSGGGIDSAGKIFVGGLARETTSADFVKHFEKYGEITDSVIMKDRKTGQPRGFGFVTYADSSVVDKLIQDNHIINGKQVEIKRTIPRGSMSSNEIKTKKIFVGGIPSTVDDDEFKEFFMQFGELKEHQIMRDHATGRSRGFGFVTYESEDMVDLLLAKGNRIELAGTQVEIKKAEPKKPNSVTTPSRRFGDSRSNFGGGYGDGYGGGPGGGYGGPDGPYKSGGYGGGRSGGYGGYGGEFGGYGGGGYGGGVGPYRGGEPPLGYSGRYGGGAGGGYNRGGYGMGAGGGGYGGGPGDMYGAPYGEPAGGYGGPSGSYGGGYGSGGGYGGGGYRGSGGGYEMGGTGVGGGGGYPAGGGGGYPGAGGGG…
	RsRBGD3	AT1G17640	MDYNSGLSGYGDDSYHRHPQEEQLPPSDYVVETVDDDDMRNGGAAAVDTGGMQVKQSSDHRQSSSSMCAPGKLFVGGVSWETTEETFGKYFEKFGEVVDSVIMRDRMTGKPRGFGFVTYADSTVAEKVLEEEHVIDDRKVDLKRTVPRGDRDTDFKAVSKTRKIFVGGLPPSLEEDELKKYFCVYGDIIEHQIVYDHHTGRSRGFGFVTFMTEDSVDRLFSDGKVHELGDKQVDIKKAEPKRTGRDNNFRSYGASSKYGQEDYYGGQANEDYNMFGGYGGYGAAYGNSMVNAAGFYGYGGGYGYGYGYGYGGQMFNPGYGAGGYSNMGGGYGVAAAAAYGGGKVHGDSNSGSSSGRGNGTNGIGPGRYHPYQK*
	RsRBGD4	AT2G33410	MESDQGKLFIGGISWETDENLLREYFSNFGEVSQVTVMRDKATGRPRGFGFVAFSDPAVTDRVLQDKHHIDNRDVDVKRAMSRDEQSPAGRQGSFNGNRSFDSGGGGANVRTKKIFVGGLPPALTSDEFRAYFETYGPVSDAVIMIDQATQRPRGFGFVSFDSEDSVDLVLHKTFHDLSGKQVEVKRALPKDANPGVTGGGGGGRGGGGGFPGYGGSGYEGRVDSSRYMPPQNAGSGYPPYGAASGYGTGYGYGSNGVGYGGFGGYGNPSGAPYGNPGGPGAGFGSGPRPSWEGQAPSGYGNNVGYGNAAAAPAPWGGSGPGSXXXXXXXXXXXXXXLQVMAVRVMATVEMIPLMEHNLVMVLLVGGLTAMAEAMLMFQMAMGIIKGTGKLDMVEVMVD…
