# Supplementary material for: Comprehensive Genome-Wide Identification of the RNA-Binding Glycine-Rich Gene Family and Expression Profiling under Abiotic Stress in Brassica oleracea
Source: Plants (Basel). 2023 Oct 27;12(21):3706. doi: 10.3390/plants12213706 (PMC10649936; doi:10.3390/plants12213706)
Supplement: Supplementary file 1 [file plants-12-03706-s001.zip › Table S3.xlsx]

## Sheet: Sheet1
Table S3 Syntenic relationships among the RBG genes from Arabidopsis, B. oleracea, R. sativus, and B. nigra
		B. oleracea HDEM	B. oleracea TO1000DH	B. oleracea 02–12	B. nigra	R. sativus
AT1G18630	AtRBGA1	BolC5t30392H,BolC8t49506H		Bol013201	BniB047196	Rsa10038237,Rsa10040856
AT1G74230	AtRBGA2	BolC2t09206H,BolC6t39871H	Bo2g081040,Bo6g118570	Bol026187,Bol039382	BniB002990,BniB016000	Rsa10030592,Rsa10034264
AT2G21660	AtRBGA3	BolC8t51691H	Bo4g147050,Bo8g101580	Bol045859	BniB006822,BniB017011	Rsa10028941,Rsa10035579
AT3G23830	AtRBGA4
AT4G13850	AtRBGA5	BolC6t36913H,BolC8t47607H		Bol033426	BniB025076	Rsa10006630
AT4G39260	AtRBGA6	BolC1t00047H,BolC3t20031H	Bo1g002460,Bo3g150050	Bol016025,Bol028809	BniB040155,BniB048148	Rsa10026263,Rsa10027054
AT5G61030	AtRBGA7	BolC7t45001H,BolC9t53718H	Bo9g014450	Bol017048,Bol036270	BniB045806
AT1G60650	AtRBGB1
AT3G26420	AtRBGB2	BolC2t11382H	Bo00285s240,Bo7g082650	Bol042810	BniB025342,BniB027221	Rsa10027094
AT5G04280	AtRBGB3	BolC3t12747H	Bo3g002720	Bol015355	BniB029060	Rsa10008361
AT1G17640	AtRBGD1		Bo5g023940			Rsa10038162
AT2G33410	AtRBGD2	BolC4t27770H,BolC3t14570H,BolC4t23136H	Bo3g027300,Bo4g043720,Bo4g181910	Bol027269,Bol037011,Bol037931	BniB020162,BniB033957	Rsa10004899,Rsa10038607
AT3G13224	AtRBGD3		Bo1g138500	Bol015795
AT4G14300	AtRBGD4		Bo3g149150		BniB048182
AT5G40490	AtRBGD5	BolC4t26334H				Rsa10035358
no synteny			Bo7g019730；Bo8g023090；Bo03121s010；Bo2g075560		Bol003395；Bol006195；Bol022773

## Sheet: Sheet2
Bo5g023940	AT1G17640		Bol030753	AT1G18630		Rsa10038162	AT1G17640		BolC5t30306H	AT1G17640		BniB034227	AT1G17640
Bo8g067390	AT1G17640		Bol013201	AT1G18630		Rsa10038237	AT1G18630		BolC8t49446H	AT1G17640		BniB047196	AT1G18630
Bo1g093160	AT1G60650		Bol039382	AT1G74230		Rsa10040856	AT1G18630		BolC5t30392H	AT1G18630		BniB001146	AT1G60650
Bo9g043940	AT1G60650		Bol026187	AT1G74230		Rsa10030592	AT1G74230		BolC8t49506H	AT1G18630		BniB016000	AT1G74230
Bo2g081040	AT1G74230		Bol041461	AT2G17870		Rsa10034264	AT1G74230		BolC9t55069H	AT1G60650		BniB002990	AT1G74230
Bo6g118570	AT1G74230		Bol006747	AT2G21060		Rsa10013772	AT2G17870		BolC2t09206H	AT1G74230		BniB026888	AT2G17870
Bo7g012920	AT2G17870		Bol045886	AT2G21060		Rsa10035547	AT2G21060		BolC6t39871H	AT1G74230		BniB006849	AT2G21060
Bo4g145670	AT2G21060		Bol045859	AT2G21660		Rsa10028941	AT2G21660		BolC7t40917H	AT2G17870		BniB017108	AT2G21060
Bo8g102040	AT2G21060		Bol027269	AT2G33410		Rsa10035579	AT2G21660		BolC4t26627H	AT2G21060		BniB006822	AT2G21660
Bo4g147050	AT2G21660		Bol037931	AT2G33410		Rsa10038607	AT2G33410		BolC8t51748H	AT2G21060		BniB017011	AT2G21660
Bo8g101580	AT2G21660		Bol037011	AT2G33410		Rsa10016944	AT2G33410		BolC8t51691H	AT2G21660		BniB017010	AT2G21660
Bo3g027300	AT2G33410		Bol015795	AT3G13224		Rsa10004899	AT2G33410		BolC3t14570H	AT2G33410		BniB033957	AT2G33410
Bo4g043720	AT2G33410		Bol037321	AT3G23830		Rsa10028139	AT3G23830		BolC4t23136H	AT2G33410		BniB016217	AT2G33410
Bo4g181910	AT2G33410		Bol031095	AT3G26420		Rsa10042318	AT3G23830		BolC4t27770H	AT2G33410		BniB020162	AT2G33410
Bo1g138500	AT3G13224		Bol042810	AT3G26420		Rsa10005018	AT3G23830		BolC1t05133H	AT3G13224		BniB035155	AT3G13224
Bo3g081920	AT3G23830		Bol033426	AT4G13850		Rsa10027094	AT3G26420		BolC1t03932H	AT3G23830		BniB014228	AT3G23830
Bo7g039000	AT3G23830		Bol016094	AT4G14300		Rsa10015479	AT3G26420		BolC3t17591H	AT3G23830		BniB011418	AT3G23830
Bo7g082650	AT3G26420		Bol029030	AT4G36020		Rsa10006630	AT4G13850		BolC7t41830H	AT3G23830		BniB026049	AT3G23830
Bo00285s240	AT3G26420		Bol018682	AT4G36020		Rsa10006631	AT4G13850		BolC2t11382H	AT3G26420		BniB027221	AT3G26420
Bo3g149150	AT4G14300		Bol028809	AT4G39260		Rsa10040337	AT4G14300		BolC6t36913H	AT4G13850		BniB025342	AT3G26420
Bo1g006000	AT4G36020		Bol016025	AT4G39260		Rsa10026469	AT4G36020		BolC6t36914H	AT4G13850		BniB034696	AT4G13850
Bo7g117730	AT4G36020		Bol024436	AT5G04280		Rsa10037239	AT4G36020		BolC6t36915H	AT4G13850		BniB034715	AT4G13850
Bo1g002460	AT4G39260		Bol015355	AT5G04280		Rsa10026263	AT4G39260		BolC6t36916H	AT4G13850		BniB025076	AT4G13850
Bo3g150050	AT4G39260		Bol025909	AT5G61030		Rsa10027054	AT4G39260		BolC6t36919H	AT4G13850		BniB048182	AT4G14300
Bo2g006510	AT5G04280		Bol017048	AT5G61030		Rsa10008361	AT5G04280		BolC8t47607H	AT4G13850		BniB045222	AT4G36020
Bo3g002700	AT5G04280		Bol036270	AT5G61030		Rsa10035358	AT5G40490		BolC3t19943H	AT4G14300		BniB036795	AT4G36020
Bo3g002720	AT5G04280		Bol017266	AT5G61030		Rsa10019664	AT5G61030		BolC1t00286H	AT4G36020		BniB040155	AT4G39260
Bo4g140290	AT5G40490								BolC7t46572H	AT4G36020		BniB048148	AT4G39260
Bo3g017700	AT5G61030								BolC1t00047H	AT4G39260		BniB023646	AT5G04280
Bo9g014450	AT5G61030								BolC3t20031H	AT4G39260		BniB029060	AT5G04280
									BolC2t06145H	AT5G04280		BniB021953	AT5G40490
									BolC3t12747H	AT5G04280		BniB045806	AT5G61030
									BolC4t26334H	AT5G40490		BniB022011	AT5G61030
									BolC3t13786H	AT5G61030		BniB003271	AT5G61030
									BolC7t45001H	AT5G61030
									BolC9t53718H	AT5G61030
