# Supplementary material for: Comprehensive Genome-Wide Identification of the RNA-Binding Glycine-Rich Gene Family and Expression Profiling under Abiotic Stress in Brassica oleracea
Source: Plants (Basel). 2023 Oct 27;12(21):3706. doi: 10.3390/plants12213706 (PMC10649936; doi:10.3390/plants12213706)
Supplement: Supplementary file 1 [file plants-12-03706-s001.zip › Table S4.xlsx]

## Sheet: Sheet1
Table S4 Tandemly duplicated RBG genes in B. oleracea, R. sativus, and B. nigra
B. oleracea HDEM	R.sativus
BolC6t36915H	Rsa10006631
BolC6t36914H	Rsa10006630
BolC6t36913H
