# Supplementary material for: Comprehensive Genome-Wide Identification of the RNA-Binding Glycine-Rich Gene Family and Expression Profiling under Abiotic Stress in Brassica oleracea
Source: Plants (Basel). 2023 Oct 27;12(21):3706. doi: 10.3390/plants12213706 (PMC10649936; doi:10.3390/plants12213706)
Supplement: Supplementary file 1 [file plants-12-03706-s001.zip › Table S5.xlsx]

## Sheet: Sheet1
Table S5 RT-PCR primers of BoiRBG genes
Gene	primer name	sequence(5'to3')
BoiRBGA1	BoiRBGA1F	GATTCGGATTCGTGACCTT
	BoiRBGA1R	TGGACTGAGCCTCGTTGA
BoiRBGA2	BoiRBGA2F	GCTTTGCTTTCGTAACAT
	BoiRBGA2R	CGTATCATTGCCTAGTGG
BoiRBGA3	BoiRBGA3F	GATTCGGATTCGTGACCT
	BoiRBGA3R	CTCCACCTCTGTTGTAACCTC
BoiRBGA4	BoiRBGA4F	CGCCGTCATTGATAGGGT
	BoiRBGA4R	CTCCAGGATTAGCATCTTTAGG
BoiRBGA5	BoiRBGA5F	CAATCTTTCTTTGACTCCCTC
	BoiRBGA5R	CGTCTTGCTAAACCACCTC
BoiRBGA6	BoiRBGA6F	ACCGCTGCTAATACTGCC
	BoiRBGA6R	TAGTAACCGCCACCATCA
BoiRBGA7	BoiRBGA7F	ACCGCTGCTAATACTGCC
	BoiRBGA7R	AGTAACCGCCACCATCAC
BoiRBGA8	BoiRBGA8F	GCTAACGAAAGACCAAGTA
	BoiRBGA8R	TAGTAACCGCCACCATCA
BoiRBGA9	BoiRBGA9F	ACTACGCAACTGAAAGGG
	BoiRBGA9R	TTGCTGCTAAACTTGTCATC
BoiRBGA10	BoiRBGA10F	GTTGGGAAACATATTGAAGC
	BoiRBGA10R	CCGCCACTTGTTCTATCA
BoiRBGA11	BoiRBGA11F	TCAGTCTATGCTCGGTTCT
	BoiRBGA11R	GTTGCGTCCATTCAGTTC
BoiRBGA12	BoiRBGA12F	TTACAGGGCAATCTTTCTT
	BoiRBGA12R	TTCTCCCATCAAGTTCCT
BoiRBGA13	BoiRBGA13F	TTCGGATTCGTCACTTTCAG
	BoiRBGA13R	AACCACCCTCGCGTCTTC
BoiRBGA14	BoiRBGA14F	AAGCAGACGACGAGCAAG
	BoiRBGA14R	CCATACCTCCAATAAATAGC
BoiRBGB1	BoiRBGB1F	CTTCATTGGTGGACTCGC
	BoiRBGB1R	CCATCCCATTCATTGCTG
BoiRBGB2	BoiRBGB2F	ACGAAAGAAGGGAGCAGG
	BoiRBGB2R	CGGCGATCAGCAAAGGTA
BoiRBGD1	BoiRBGD1F	TTGTTTCGTTTGACTCTGA
	BoiRBGD1R	TAACCTACACCGTTGCTG
BoiRBGD2	BoiRBGD2F	TACAGGTCGTCCCAGAGG
	BoiRBGD2R	ATCATAATAACCGCATCG
BoiRBGD3	BoiRBGD3F	TTTAGCCAGGGAGACAAC
	BoiRBGD3R	TGAAGGGATTCCACCAAC
UBQ	UBQF	GGTGCTAAGAAGAGGAAGAAT
	UBQR	CTCCTTCTTTCTGGTAAACGT
